# Supplementary material for: A proteomic platform to identify off-target proteins associated with therapeutic modalities that induce protein degradation or gene silencing
Source: Sci Rep. 2021 Aug 4;11:15856. doi: 10.1038/s41598-021-95354-3 (PMC8338952; doi:10.1038/s41598-021-95354-3)
Supplement: Supplementary file 1 — Supplementary Information 1. [file 41598_2021_95354_MOESM1_ESM.csv]

Supplementary Table 1. Charaterization of the 2,813 proteins
hu_oma_ids	Genes	rat	dog	cyno	GWAS	Pharmacology	OMIM	CNS	CV	Respiratory	Location	Class
HUMAN06488	AAAS	0.923076923	0.937728938	0.743589744			X	X	X		Nucleus	other
HUMAN11340	AARS	0.951446281	0.959710744	0.989669421			X	X			Cytoplasm	enzyme
HUMAN25139	AARS2	0.78071066	0.85786802	0.939086294			X	X	X	X	Cytoplasm	enzyme
HUMAN26887	AASS	0.843412527	0.887688985	0.741900648			X	X		X	Cytoplasm	enzyme
HUMAN28989	ABCA1	0.942945599	0.951348961	0.980097302	X		X	X	X		Plasma Membrane	transporter
HUMAN18173	ABCA12	0.792678227	0.919845857	0.979576108			X	X	X	X	Plasma Membrane	transporter
HUMAN10321	ABCA3	0	0	0.985328638			X			X	Plasma Membrane	transporter
HUMAN01281	ABCA4	0.873295205	0.897492301	0.981962165			X	X			Plasma Membrane	transporter
HUMAN26509	ABCB4	0	0.904354588	0			X		X		Plasma Membrane	transporter
HUMAN30057	ABCB7	0.908366534	0.92563081	0.938911023			X	X			Cytoplasm	transporter
HUMAN10585	ABCC6	0	0	0			X	X	X	X	Plasma Membrane	transporter
HUMAN04223	ABCC8	0.955752212	0.926675095	0			X	X			Plasma Membrane	transporter
HUMAN30507	ABCD1	0.899328859	0.911409396	0.958389262			X	X	X		Plasma Membrane	transporter
HUMAN08641	ABCD4	0.892739274	0.912541254	0.917491749			X	X	X	X	Cytoplasm	transporter
HUMAN16907	ABCG5	0.794162826	0.843317972	0.941628264			X		X		Plasma Membrane	transporter
HUMAN16909	ABCG8	0.797919762	0.823179792	0.903417533			X		X		Plasma Membrane	transporter
HUMAN18790	ABHD12	0.893564356	0.903465347	0.945544554			X	X			Plasma Membrane	enzyme
HUMAN20750	ABHD5	0.93982808	0.979942693	0.948424069			X	X			Cytoplasm	enzyme
HUMAN12467	ACACA	0.894670583	0.96684851	0.950062946			X	X			Cytoplasm	enzyme
HUMAN05760	ACAD8	0.787951807	0.843373494	0.954216867			X	X	X		Cytoplasm	enzyme
HUMAN21462	ACAD9	0.85668277	0.85668277	0.842190016			X	X	X		Cytoplasm	enzyme
HUMAN07278	ACADS	0.902912621	0.895631068	0.990291262			X	X	X	X	Cytoplasm	enzyme
HUMAN03742	ACADSB	0.8125	0.81712963	0.956018519			X	X		X	Cytoplasm	enzyme
HUMAN11884	ACADVL	0.803834808	0.862831858	0.877581121			X	X	X	X	Cytoplasm	enzyme
HUMAN10009	ACAN	0.454940711	0.653359684	0.564426877			X	X		X	Extracellular Space	other
HUMAN02186	ACAT1	0.86	0.898181818	0.961818182			X	X			Cytoplasm	enzyme
HUMAN06475	ACAT2	0.825670498	0.837164751	0.959770115			X	X			Cytoplasm	enzyme
HUMAN11247	ACD	0.505514706	0.681985294	0.792279412			X	X			Nucleus	other
HUMAN13379	ACOX1	0.856060606	0.936363636	0.986363636			X	X			Cytoplasm	enzyme
HUMAN04437	ACP2	0.895981087	0.95035461	0.983451537	X		X	X	X		Cytoplasm	phosphatase
HUMAN14710	ACP5	0.864615385	0.858461538	0.978461538			X		X	X	Cytoplasm	phosphatase
HUMAN30222	ACSL4	0.918424754	0.918424754	0.995780591			X	X			Cytoplasm	enzyme
HUMAN02623	ACTA1	1	0	1			X	X	X	X	Cytoplasm	other
HUMAN03406	ACTA2	0.99204244	1	1			X	X	X	X	Cytoplasm	other
HUMAN25949	ACTB	1	0.981333333	1			X	X	X		Cytoplasm	other
HUMAN09237	ACTC1	1	1	1			X		X		Cytoplasm	enzyme
HUMAN13532	ACTG1	1	0.989333333	1			X	X			Cytoplasm	other
HUMAN08571	ACTN1	0.93655914	0.93655914	0.938709677			X		X	X	Cytoplasm	transcription regulator
HUMAN02685	ACTN2	0.984340045	0.985458613	0.989932886			X		X		Nucleus	transcription regulator
HUMAN17757	ACVR1	0.972495088	0.913555992	0.960707269			X	X		X	Plasma Membrane	kinase
HUMAN20687	ACVR2B	0.990234375	0.96484375	0.9765625			X		X		Plasma Membrane	kinase
HUMAN19037	ADA	0.829201102	0.848484848	0.964187328			X			X	Cytoplasm	enzyme
HUMAN16603	ADAM17	0.924757282	0.941747573	0.996359223			X		X		Plasma Membrane	peptidase
HUMAN27722	ADAM9	0.83028083	0.921855922	0.976800977			X	X			Plasma Membrane	peptidase
HUMAN29362	ADAMTS13	0.688857744	0.678346181	0.946040645			X	X	X	X	Extracellular Space	peptidase
HUMAN24357	ADAMTS2	0.858794385	0.899256813	0.86209744			X	X	X		Extracellular Space	peptidase
HUMAN01778	ADAR	0.756933116	0.763458401	0.966557912			X	X			Nucleus	enzyme
HUMAN26287	ADCY1	0.794459339	0	0.978552279			X	X			Plasma Membrane	enzyme
HUMAN21401	ADCY5	0.94369548	0.805709754	0.689135607			X	X	X		Plasma Membrane	enzyme
HUMAN06308	ADCY6	0.935787671	0.96489726	0.990582192			X	X			Plasma Membrane	enzyme
HUMAN11113	ADGRG1	0.773448773	0.705627706	0.916305916			X	X			Plasma Membrane	G-protein coupled receptor
HUMAN25674	ADGRG6	0.7952	0.8488	0.9104			X			X	Plasma Membrane	G-protein coupled receptor
HUMAN23586	ADGRV1	0.797811608	0.882651443	0.966222645			X	X			Plasma Membrane	G-protein coupled receptor
HUMAN19161	ADNP	0.941923775	0.976406534	0.915607985			X	X	X		Nucleus	transcription regulator
HUMAN30435	AFF2	0.85812357	0.884057971	0.98245614			X	X		X	Nucleus	other
HUMAN23786	AFF4	0.925193465	0.941530525	0.992261393			X	X	X	X	Nucleus	transcription regulator
HUMAN13742	AFG3L2	0.918444166	0.954830615	0.989962359			X	X			Cytoplasm	peptidase
HUMAN23071	AGA	0.820809249	0.806358382	0.942196532			X	X	X	X	Cytoplasm	enzyme
HUMAN27064	AGK	0	0	0			X	X	X	X	Cytoplasm	kinase
HUMAN01302	AGL	0	0	0			X	X	X		Cytoplasm	enzyme
HUMAN29428	AGPAT2	0.705035971	0.762589928	0.964028777			X	X			Cytoplasm	enzyme
HUMAN00016	AGRN	0.775061125	0.84596577	0.895354523			X	X		X	Plasma Membrane	other
HUMAN18500	AGXT	0.793367347	0.854591837	0.933673469			X	X	X	X	Cytoplasm	enzyme
HUMAN18873	AHCY	0.965277778	0.925925926	0.988425926			X	X	X		Cytoplasm	enzyme
HUMAN00573	AHDC1	0.939488459	0.964441672	0.990642545			X	X		X	Other	other
HUMAN25629	AHI1	0.688963211	0.813545151	0.924749164			X	X		X	Cytoplasm	other
HUMAN05946	AICDA	0.939393939	0.949494949	0.974747475			X			X	Cytoplasm	enzyme
HUMAN30331	AIFM1	0.924959217	0.942903752	0.941272431			X	X			Cytoplasm	enzyme
HUMAN22764	AIMP1	0.818452381	0.863095238	0.922619048			X	X			Extracellular Space	cytokine
HUMAN05013	AIP	0.942424242	0.948484848	0.978787879			X	X	X		Nucleus	transcription regulator
HUMAN11849	AIPL1	0.747395833	0.7734375	0.9609375			X	X			Nucleus	other
HUMAN09000	AKT1	0.98125	0.96875	0.883333333			X	X	X	X	Cytoplasm	kinase
HUMAN15549	AKT2	0	0	0			X	X			Cytoplasm	kinase
HUMAN02712	AKT3	0.966597077	0.995824635	0.943632568			X	X	X		Cytoplasm	kinase
HUMAN29062	ALAD	0.878787879	0.945454545	0.978787879			X	X		X	Cytoplasm	enzyme
HUMAN13376	ALB	0.676829268	0.763066202	0.93728223			X	X	X		Extracellular Space	transporter
HUMAN03466	ALDH18A1	0.952201258	0.971069182	0.991194969			X	X	X	X	Cytoplasm	kinase
HUMAN10110	ALDH1A3	0.92578125	0.9296875	0.982421875			X	X			Cytoplasm	enzyme
HUMAN12195	ALDH3A2	0.842519685	0	0.913385827			X	X			Cytoplasm	enzyme
HUMAN00380	ALDH4A1	0	0	0.952042629			X	X			Cytoplasm	enzyme
HUMAN08638	ALDH6A1	0.927102804	0.940186916	0.979439252			X	X			Cytoplasm	enzyme
HUMAN10856	ALDOA	0.844497608	0.830143541	0.796650718			X	X			Cytoplasm	enzyme
HUMAN28972	ALDOB	0.961538462	0.961538462	0.991758242			X	X	X		Cytoplasm	enzyme
HUMAN10465	ALG1	0	0.816810345	0.911637931			X	X	X		Cytoplasm	enzyme
HUMAN07692	ALG11	0.776422764	0.900406504	0.989837398			X	X		X	Other	other
HUMAN30233	ALG13	0	0	0			X	X			Cytoplasm	enzyme
HUMAN01288	ALG14	0.800925926	0.712962963	0.962962963			X	X			Cytoplasm	enzyme
HUMAN23142	ALG2	0.989528796	0.979057592	1			X	X	X	X	Cytoplasm	enzyme
HUMAN21876	ALG3	0.876712329	0.938356164	0.97716895			X	X			Cytoplasm	enzyme
HUMAN17147	ALMS1	0.399472169	0.569817658	0.923224568			X	X	X	X	Cytoplasm	other
HUMAN11980	ALOX12B	0.867332382	0.881597718	0			X	X			Cytoplasm	enzyme
HUMAN00432	ALPL	0	0	0.973282443			X	X	X	X	Plasma Membrane	phosphatase
HUMAN18075	ALS2	0.913699457	0.951116476	0.989740495			X	X		X	Cytoplasm	other
HUMAN06884	ALX1	0.960122699	0.757668712	0.993865031			X	X			Nucleus	transcription regulator
HUMAN01388	ALX3	0.679300292	0.647230321	0.959183673			X	X	X		Nucleus	transcription regulator
HUMAN04380	ALX4	0.892944039	0.917274939	0.98540146			X	X			Nucleus	transcription regulator
HUMAN23242	AMACR	0.385786802	0.774111675	0.878172589			X	X	X		Cytoplasm	enzyme
HUMAN29971	AMER1	0.777973568	0.814096916	0.653744493			X	X	X	X	Plasma Membrane	other
HUMAN08947	AMN	0.534216336	0.375275938	0			X	X			Plasma Membrane	other
HUMAN01454	AMPD1	0.888461538	0.920512821	0.932051282			X	X			Cytoplasm	enzyme
HUMAN01370	AMPD2	0.915813424	0.955631399	0.864618885			X	X			Cytoplasm	enzyme
HUMAN20906	AMT	0.813895782	0.898263027	0.972704715			X	X		X	Cytoplasm	enzyme
HUMAN07953	ANG	0.639455782	0	0			X	X			Extracellular Space	enzyme
HUMAN22804	ANK2	0	0	0			X	X	X		Plasma Membrane	other
HUMAN03164	ANK3	0	0	0			X	X			Plasma Membrane	other
HUMAN23207	ANKH	0.979674797	0.928861789	1			X	X		X	Plasma Membrane	transporter
HUMAN11609	ANKRD11	0.771310552	0.797596695	0.951933909			X	X			Nucleus	other
HUMAN28949	ANKS6	0.757749713	0.793340987	0.965556831			X		X		Cytoplasm	other
HUMAN20748	ANO10	0.913636364	0.921212121	0.807575758			X	X			Plasma Membrane	ion channel
HUMAN04282	ANO3	0.930682977	0.918450561	0.981651376			X	X			Plasma Membrane	transporter
HUMAN04275	ANO5	0.791894852	0.848849945	0.974808324			X	X			Plasma Membrane	ion channel
HUMAN29576	ANOS1	0	0.842647059	0.976470588			X	X		X	Extracellular Space	other
HUMAN17083	ANTXR1	0.957446809	0.84751773	0.985815603			X	X	X		Plasma Membrane	transmembrane receptor
HUMAN23528	AP3B1	0.867458867	0.922303473	0.694698355			X	X		X	Plasma Membrane	transporter
HUMAN01445	AP4B1	0.907983762	0.947225981	0.98917456			X	X		X	Cytoplasm	other
HUMAN09491	AP4E1	0.810026385	0.903254178	0.899736148			X	X			Cytoplasm	other
HUMAN08262	AP4S1	0	0	0			X	X			Cytoplasm	other
HUMAN25937	AP5Z1	0	0.791821561	0.94795539			X	X			Nucleus	other
HUMAN23660	APC	0.902215969	0.740766796	0.989799508			X	X			Nucleus	enzyme
HUMAN05530	APOA1	0.625468165	0.850187266	0.951310861			X	X	X		Extracellular Space	transporter
HUMAN16667	APOB	0.686609687	0.54876178	0.939732632	X		X	X	X		Extracellular Space	transporter
HUMAN15765	APOE	0.703470032	0.703470032	0.936908517	X		X	X	X		Extracellular Space	transporter
HUMAN08967	APOPT1	0.72815534	0.650485437	0.946601942	X		X	X	X	X	Cytoplasm	other
HUMAN19374	APP	0.968831169	0.968831169	0.994805195			X	X	X		Plasma Membrane	other
HUMAN28595	APTX	0.780898876	0.890449438	0.828651685			X	X		X	Nucleus	phosphatase
HUMAN06376	AQP2	0.900369004	0.955719557	0.992619926			X	X			Plasma Membrane	transporter
HUMAN19130	ARFGEF2	0.953501401	0.977030812	0.989915966			X	X			Cytoplasm	other
HUMAN25588	ARG1	0.851515152	0.906060606	0.951515152			X	X			Cytoplasm	enzyme
HUMAN21343	ARHGAP31	0.784626039	0.832409972	0.953601108			X	X	X	X	Cytoplasm	other
HUMAN27353	ARHGEF10	0.677136596	0.705624543	0.442658875			X	X			Cytoplasm	enzyme
HUMAN30397	ARHGEF6	0.913659794	0.93814433	0.985824742			X	X			Cytoplasm	other
HUMAN00545	ARID1A	0.848577681	0.977242888	0.984682713			X	X			Nucleus	transcription regulator
HUMAN25769	ARID1B	0.716906946	0.718217562	0.961555264			X	X			Nucleus	transcription regulator
HUMAN21183	ARL13B	0.815420561	0.86682243	0.96728972			X	X			Extracellular Space	other
HUMAN21192	ARL6	0.951612903	0.978494624	0.994623656			X	X	X		Cytoplasm	transporter
HUMAN10610	ARL6IP1	0.97044335	0.980295567	0.995073892			X	X			Cytoplasm	other
HUMAN02987	ARMC4	0.846743295	0.829501916	0			X		X	X	Extracellular Space	other
HUMAN09924	ARNT2	0.967921897	0.976290098	0.772663877			X	X			Nucleus	transcription regulator
HUMAN14773	ARSA	0.997126437	0	1			X	X	X		Cytoplasm	enzyme
HUMAN23532	ARSB	0.744840525	0.894934334	0.735459662			X	X	X	X	Cytoplasm	enzyme
HUMAN29691	ARX	0.90569395	0.879003559	0.914590747			X	X	X	X	Nucleus	transcription regulator
HUMAN27487	ASAH1	0.754257908	0.785888078	0.851581509			X	X		X	Cytoplasm	enzyme
HUMAN27273	ASB10	0	0	0			X	X			Cytoplasm	other
HUMAN07023	ASCL1	0.957627119	0.889830508	0.936440678			X	X	X	X	Nucleus	transcription regulator
HUMAN26364	ASL	0.894396552	0.920258621	0.881465517			X	X	X	X	Cytoplasm	enzyme
HUMAN26593	ASNS	0	0.951871658	0.976827094			X	X		X	Cytoplasm	enzyme
HUMAN11757	ASPA	0.869009585	0.897763578	0.968051118			X	X			Cytoplasm	enzyme
HUMAN02280	ASPM	0.533505896	0.805004314	0.958009779			X	X		X	Nucleus	other
HUMAN29305	ASS1	0.975728155	0.980582524	0.990291262			X	X	X	X	Cytoplasm	enzyme
HUMAN18836	ASXL1	0.701492537	0.802725503	0.947436729			X	X	X		Nucleus	transcription regulator
HUMAN14348	ATCAY	0.893899204	0.928381963	0.941644562			X	X			Plasma Membrane	other
HUMAN08382	ATL1	0.97311828	0.985663082	0.987455197			X	X		X	Cytoplasm	enzyme
HUMAN04775	ATL3	0.914972274	0.914972274	0.970425139			X	X			Cytoplasm	other
HUMAN05441	ATM	0.841623037	0.895615183	0.979057592			X	X		X	Nucleus	kinase
HUMAN05894	ATN1	0.928571429	0.911764706	0.979831933			X	X			Nucleus	transcription regulator
HUMAN03196	ATOH7	0.802631579	0.907894737	0.960526316			X	X	X		Other	other
HUMAN00362	ATP13A2	0.830508475	0.86440678	0.96779661			X	X		X	Cytoplasm	transporter
HUMAN07131	ATP2A2	0.990403071	0.944337812	0.950095969			X	X			Cytoplasm	transporter
HUMAN30498	ATP2B3	0.979508197	0.968852459	0.908196721			X	X			Plasma Membrane	transporter
HUMAN13901	ATP5A1	0	0.976491863	0.98915009			X	X	X	X	Cytoplasm	transporter
HUMAN19225	ATP5E	0	0	0.960784314			X	X	X		Cytoplasm	other
HUMAN29744	ATP6AP2	0.925714286	0.94	0.988571429			X	X		X	Cytoplasm	transporter
HUMAN07364	ATP6V0A2	0.91588785	0.945093458	0			X	X	X	X	Cytoplasm	transporter
HUMAN27025	ATP6V0A4	0.853571429	0.908333333	0.982142857			X	X			Cytoplasm	transporter
HUMAN17115	ATP6V1B1	0.941520468	0.890838207	0.801169591			X	X			Cytoplasm	transporter
HUMAN27511	ATP6V1B2	0.990215264	0	0.790606654			X	X		X	Cytoplasm	transporter
HUMAN30074	ATP7A	0.887333333	0.924666667	0.978666667			X	X	X	X	Plasma Membrane	transporter
HUMAN07690	ATP7B	0.82116041	0.843003413	0.766552901			X	X	X		Cytoplasm	transporter
HUMAN07493	ATP8A2	0.891414141	0.961279461	0.976430976			X	X			Plasma Membrane	transporter
HUMAN12138	ATPAF2	0.889273356	0.878892734	0.975778547			X	X	X		Cytoplasm	other
HUMAN21609	ATR	0.907715582	0.946293495	0.987518911			X	X	X	X	Nucleus	kinase
HUMAN30067	ATRX	0.840288925	0.929373997	0			X	X	X		Nucleus	transcription regulator
HUMAN24552	ATXN1	0.872392638	0.867484663	0.976687117			X	X	X	X	Nucleus	transcription regulator
HUMAN20332	ATXN10	0.846315789	0.901052632	0.985263158			X	X		X	Cytoplasm	other
HUMAN07161	ATXN2	0.766184311	0.883472963	0.973343488			X	X	X		Nucleus	other
HUMAN21111	ATXN7	0.768253968	0.825396825	0.921693122			X	X	X		Nucleus	other
HUMAN28860	AUH	0.852507375	0.873156342	0.982300885			X	X		X	Cytoplasm	enzyme
HUMAN26377	AUTS2	0	0	0			X	X		X	Nucleus	other
HUMAN18632	AVP	0.804878049	0.908536585	0.969512195			X	X			Plasma Membrane	other
HUMAN02675	B3GALNT2	0	0	0			X	X			Cytoplasm	enzyme
HUMAN00029	B3GALT6	0	0	0.76899696			X	X	X	X	Cytoplasm	enzyme
HUMAN04721	B3GAT3	0.952238806	0.96119403	0.991044776			X	X	X	X	Cytoplasm	enzyme
HUMAN07534	B3GLCT	0.815261044	0.893574297	0.865461847			X	X	X	X	Cytoplasm	enzyme
HUMAN06684	B4GALNT1	0	0	0			X	X		X	Cytoplasm	enzyme
HUMAN28598	B4GALT1	0.879396985	0.582914573	0.952261307			X	X	X		Cytoplasm	enzyme
HUMAN24327	B4GALT7	0	0.902140673	0.963302752			X	X			Cytoplasm	enzyme
HUMAN04952	B4GAT1	0.961445783	0.980722892	0.995180723			X	X			Cytoplasm	enzyme
HUMAN12187	B9D1	0	0	0			X	X			Plasma Membrane	other
HUMAN15603	B9D2	0.954285714	0	0.982857143			X	X			Cytoplasm	other
HUMAN03707	BAG3	0.859130435	0.843478261	0.968695652	X		X	X	X	X	Cytoplasm	other
HUMAN04928	BANF1	0.966292135	1	1			X		X	X	Nucleus	other
HUMAN21002	BAP1	0.930041152	0.960219479	0.986282579			X	X		X	Nucleus	peptidase
HUMAN03643	BBIP1	0	0	0			X	X			Cytoplasm	other
HUMAN04960	BBS1	0.850793651	0.849206349	0			X	X	X	X	Extracellular Space	other
HUMAN06842	BBS10	0.661134163	0.720608575	0.937759336			X	X			Cytoplasm	other
HUMAN22845	BBS12	0.704225352	0.791549296	0			X	X			Extracellular Space	other
HUMAN11064	BBS2	0.897364771	0.905686546	0.975034674			X	X	X		Cytoplasm	other
HUMAN09753	BBS4	0.892100193	0.892100193	0.98265896			X	X			Cytoplasm	other
HUMAN17832	BBS5	0.959375	0	0.99375			X	X			Cytoplasm	other
HUMAN22838	BBS7	0.916083916	0.953846154	0.974825175			X	X			Cytoplasm	other
HUMAN26164	BBS9	0.709131905	0.922209696	0.98421646			X	X			Extracellular Space	other
HUMAN30506	BCAP31	0.722044728	0.766773163	0.773162939			X	X			Cytoplasm	transporter
HUMAN25312	BCKDHB	0.918367347	0.920918367	0.984693878			X	X			Cytoplasm	enzyme
HUMAN10937	BCKDK	0.95631068	0.963592233	0.980582524			X	X			Cytoplasm	kinase
HUMAN01214	BCL10	0.91416309	0.944206009	0.991416309			X	X			Cytoplasm	transcription regulator
HUMAN29743	BCOR	0.888888889	0.927065527	0.956125356			X	X	X	X	Nucleus	transcription regulator
HUMAN18226	BCS1L	0.947494033	0.961813842	0.985680191			X	X	X	X	Cytoplasm	other
HUMAN04291	BDNF	0.753799392	0.893617021	0.772036474			X	X	X	X	Extracellular Space	growth factor
HUMAN11155	BEAN1	0	0	0			X	X			Other	other
HUMAN04697	BEST1	0	0	0			X	X	X		Plasma Membrane	ion channel
HUMAN28876	BICD2	0.943859649	0.904093567	0.987134503			X	X			Cytoplasm	other
HUMAN17597	BIN1	0.944350759	0.634064081	0.581787521			X	X		X	Nucleus	other
HUMAN10058	BLM	0.746647848	0.82639379	0			X	X		X	Nucleus	enzyme
HUMAN03478	BLNK	0.859649123	0.879385965	0.978070175			X			X	Cytoplasm	other
HUMAN15783	BLOC1S3	0.831683168	0.925742574	0.95049505			X	X	X		Cytoplasm	transporter
HUMAN09443	BLOC1S6	0.860465116	0.924418605	0.825581395			X	X			Cytoplasm	other
HUMAN27535	BMP1	0.941176471	0.963488844	0.993914807			X	X		X	Extracellular Space	peptidase
HUMAN08412	BMP4	0.973039216	0.980392157	0.995098039			X	X		X	Extracellular Space	growth factor
HUMAN26167	BMPER	0.929927007	0.951824818	0.986861314			X	X		X	Extracellular Space	other
HUMAN03380	BMPR1A	0.969924812	0.988721805	0.996240602			X		X	X	Plasma Membrane	kinase
HUMAN18084	BMPR2	0.961464355	0.967244701	0			X		X	X	Plasma Membrane	kinase
HUMAN17163	BOLA3	0	0	0			X	X	X	X	Cytoplasm	other
HUMAN25922	BRAT1	0.740560292	0.767356882	0.952496955			X	X	X	X	Nucleus	other
HUMAN07539	BRCA2	0.568461088	0.703335284	0.934464599	X		X	X		X	Nucleus	transcription regulator
HUMAN09015	BRF1	0	0	0			X	X		X	Nucleus	transcription regulator
HUMAN13122	BRIP1	0.694955965	0.831064852	0.95356285			X	X			Nucleus	enzyme
HUMAN30086	BRWD3	0.942841287	0.967258602	0.995560488			X	X		X	Other	other
HUMAN01063	BSND	0.709375	0.771875	0.9125			X	X	X		Plasma Membrane	ion channel
HUMAN20562	BTD	0.779816514	0.823853211	0.933944954			X	X		X	Extracellular Space	enzyme
HUMAN30126	BTK	0.894660895	0.940836941	0.950937951			X	X	X	X	Cytoplasm	kinase
HUMAN09263	BUB1B	0.757518797	0.863721805	0.960526316			X	X			Nucleus	kinase
HUMAN03555	C10orf2	0.861111111	0.878654971	0.815789474			X	X	X	X	Cytoplasm	enzyme
HUMAN05896	C12orf57	0.976190476	0.968253968	0.984126984			X	X	X		Cytoplasm	other
HUMAN07346	C12orf65	0.674698795	0	0			X	X			Other	other
HUMAN15203	C19orf12	0.769736842	0	0.888157895			X	X		X	Cytoplasm	other
HUMAN05619	C1QTNF5	0.950617284	0.711934156	0.991769547			X	X			Plasma Membrane	transmembrane receptor
HUMAN24829	C2	0.777925532	0.843085106	0.978723404			X		X		Extracellular Space	peptidase
HUMAN19442	C21orf59	0.910344828	0.913793103	0.989655172			X		X	X	Cytoplasm	other
HUMAN05179	C2CD3	0.751806205	0	0.962175946			X	X		X	Cytoplasm	other
HUMAN16799	C2orf71	0.578416149	0.650621118	0.926242236			X	X			Extracellular Space	other
HUMAN24841	C4A	0.792431193	0.826834862	0.961009174			X		X		Extracellular Space	other
HUMAN24843	C4B	0.787270642	0	0			X	X
HUMAN29104	C5	0.796539379	0.789976134	0.960620525			X	X			Extracellular Space	cytokine
HUMAN23275	C5orf42	0	0.48701908	0.946199562			X	X		X	Other	other
HUMAN01071	C8A	0.741438356	0.780821918	0.946917808			X	X			Extracellular Space	other
HUMAN01072	C8B	0.781725888	0.847715736	0.878172589			X	X			Extracellular Space	other
HUMAN28583	C9orf72	0.975051975	0.985446985	0.995841996			X	X			Cytoplasm	other
HUMAN11556	CA5A	0.701639344	0.73442623	0.918032787			X	X		X	Cytoplasm	enzyme
HUMAN27844	CA8	0.989655172	0.996551724	1			X	X			Cytoplasm	enzyme
HUMAN05009	CABP4	0.72	0.774545455	0.96			X	X			Plasma Membrane	other
HUMAN00131	CAD	0	0	0			X	X			Cytoplasm	enzyme
HUMAN15852	CALM2	1	1	1			X		X		Cytoplasm	other
HUMAN14798	CALR	0.791366906	0.800959233	0.997601918			X		X	X	Cytoplasm	transcription regulator
HUMAN14925	CALR3	0.828125	0.8671875	0			X		X		Cytoplasm	other
HUMAN00173	CAMTA1	0	0	0			X	X		X	Other	other
HUMAN13473	CANT1	0.87032419	0.865336658	0.965087282			X	X		X	Extracellular Space	enzyme
HUMAN09344	CAPN3	0.799025579	0.928136419	0.967113276			X	X			Cytoplasm	peptidase
HUMAN25934	CARD11	0.870883882	0.940207972	0.954939341			X			X	Cytoplasm	kinase
HUMAN29417	CARD9	0.861940299	0.867537313	0.970149254			X	X			Cytoplasm	other
HUMAN22483	CASK	0.357142857	0.620879121	0.873626374			X	X		X	Plasma Membrane	kinase
HUMAN18066	CASP10	0	0.642259414	0.788702929			X		X		Cytoplasm	peptidase
HUMAN18067	CASP8	0.591078067	0.691449814	0.838289963			X			X	Nucleus	peptidase
HUMAN01964	CASQ1	0.936868687	0.931818182	0.987373737			X	X			Cytoplasm	other
HUMAN01463	CASQ2	0.892230576	0.917293233	0.979949875			X	X	X		Cytoplasm	other
HUMAN21383	CASR	0.923713235	0.927389706	0.976102941			X	X	X	X	Plasma Membrane	G-protein coupled receptor
HUMAN26857	CAV1	0.949438202	0.960674157	1			X	X	X	X	Plasma Membrane	transmembrane receptor
HUMAN20441	CAV3	0.947019868	0.973509934	1			X	X	X		Plasma Membrane	enzyme
HUMAN05616	CBL	0.922737307	0.93598234	0.990066225			X	X	X	X	Nucleus	transcription regulator
HUMAN19571	CBS	0	0	0			X	X	X	X	Cytoplasm	enzyme
HUMAN14829	CC2D1A	0.812828601	0.909568875	0.96424816			X	X		X	Cytoplasm	transcription regulator
HUMAN22238	CC2D2A	0	0	0			X	X	X	X	Cytoplasm	other
HUMAN14021	CCBE1	0.697044335	0.820197044	0.985221675			X	X	X	X	Extracellular Space	other
HUMAN12793	CCDC103	0.710743802	0.830578512	0.94214876			X		X	X	Cytoplasm	other
HUMAN15917	CCDC114	0.632835821	0.7	0.934328358			X		X	X	Extracellular Space	other
HUMAN14690	CCDC151	0.67394958	0.744537815	0.942857143			X		X	X	Cytoplasm	other
HUMAN21837	CCDC39	0.760892667	0.8575983	0.964930925			X		X	X	Cytoplasm	other
HUMAN13490	CCDC40	0	0	0			X		X	X	Cytoplasm	other
HUMAN21956	CCDC50	0	0.823651452	0.952282158			X	X			Cytoplasm	other
HUMAN06320	CCDC65	0.794768612	0.826961771	0.935613682			X		X	X	Other	other
HUMAN10203	CCDC78	0.474885845	0.529680365	0.821917808			X	X			Cytoplasm	other
HUMAN08797	CCDC88C	0.83974359	0.851084813	0.977317554			X	X			Cytoplasm	other
HUMAN26282	CCM2	0.88172043	0.853763441	0.931182796			X	X	X		Cytoplasm	other
HUMAN05818	CCND2	0.92733564	0.948096886	0.98615917			X	X			Nucleus	other
HUMAN23353	CCNO	0.825714286	0.591428571	0.965714286			X		X	X	Nucleus	other
HUMAN23192	CCT5	0.964879852	0.979667283	1			X	X	X		Cytoplasm	other
HUMAN03898	CD151	0.928853755	0.948616601	0.968379447			X	X			Plasma Membrane	other
HUMAN10799	CD19	0.648114901	0.718132855	0.917414722			X			X	Plasma Membrane	transmembrane receptor
HUMAN05854	CD27	0.661538462	0.734615385	0.938461538			X		X		Plasma Membrane	transmembrane receptor
HUMAN25164	CD2AP	0.852895149	0.912363067	0.962441315			X		X		Cytoplasm	other
HUMAN05565	CD3D	0.69005848	0.695906433	0.941520468			X			X	Plasma Membrane	transmembrane receptor
HUMAN05564	CD3E	0.555555556	0.603864734	0.835748792			X			X	Plasma Membrane	transmembrane receptor
HUMAN05567	CD3G	0.708791209	0.692307692	0.818681319			X			X	Plasma Membrane	transmembrane receptor
HUMAN04336	CD59	0.4453125	0.46875	0.8359375			X	X	X		Plasma Membrane	other
HUMAN15628	CD79A	0.67699115	0.761061947	0.632743363			X			X	Plasma Membrane	transmembrane receptor
HUMAN13172	CD79B	0.695652174	0.717391304	0.839130435			X			X	Plasma Membrane	transmembrane receptor
HUMAN17264	CD8A	0.438297872	0.629787234	0.940425532			X			X	Plasma Membrane	other
HUMAN21283	CD96	0.593162393	0.721367521	0.888888889			X	X	X	X	Plasma Membrane	other
HUMAN12565	CDC6	0.805357143	0.891071429	0.958928571			X	X			Nucleus	other
HUMAN11606	CDH15	0.825552826	0.810810811	0.928746929			X	X			Plasma Membrane	other
HUMAN11297	CDH3	0.832328106	0.87092883	0.946924005			X	X			Plasma Membrane	other
HUMAN03366	CDHR1	0.848661234	0.789289872	0.778812573			X	X			Plasma Membrane	other
HUMAN27263	CDK5	0.993150685	0.955479452	1			X	X	X		Nucleus	kinase
HUMAN29096	CDK5RAP2	0.7120972	0.713681986	0.483359746			X	X			Cytoplasm	other
HUMAN26546	CDK6	0.966257669	0.966257669	1			X	X			Nucleus	kinase
HUMAN29649	CDKL5	0.84368932	0.859223301	0.959223301			X	X		X	Nucleus	kinase
HUMAN06042	CDKN1B	0.863636364	0.934343434	0.984848485			X		X		Nucleus	kinase
HUMAN03960	CDKN1C	0.341772152	0	0			X	X	X		Nucleus	other
HUMAN28562	CDKN2A	0	0	0			X	X		X	Nucleus	transcription regulator
HUMAN05710	CDON	0.796425796	0.827505828	0.937062937			X	X			Plasma Membrane	other
HUMAN11586	CDT1	0.732600733	0.71978022	0.666666667			X	X		X	Nucleus	other
HUMAN19680	CECR1	0	0.716242661	0.939334638			X	X	X		Extracellular Space	enzyme
HUMAN22749	CENPE	0.432802666	0.794150315	0.68641244			X	X			Nucleus	other
HUMAN02503	CENPF	0.574502248	0	0.941875401			X	X	X	X	Nucleus	other
HUMAN07486	CENPJ	0.695814649	0.798953662	0.91554559			X	X			Nucleus	transcription regulator
HUMAN23714	CEP120	0.906693712	0.887423935	0.985801217			X		X	X	Cytoplasm	other
HUMAN22428	CEP135	0.834210526	0.899122807	0.981578947			X	X			Cytoplasm	other
HUMAN09462	CEP152	0	0.803508772	0.667251462			X	X			Cytoplasm	other
HUMAN05544	CEP164	0.663013699	0.735616438	0.940410959			X	X			Cytoplasm	other
HUMAN22023	CEP19	0.850299401	0.910179641	0.964071856			X	X	X		Cytoplasm	other
HUMAN26975	CEP41	0	0	0			X	X	X		Cytoplasm	other
HUMAN05370	CEP57	0	0.83	0.92			X	X	X	X	Cytoplasm	other
HUMAN21531	CEP63	0.806543385	0.862019915	0.960170697			X	X		X	Cytoplasm	other
HUMAN06934	CEP83	0.847360913	0.894436519	0.984308131			X	X	X		Extracellular Space	other
HUMAN17941	CERKL	0.698924731	0.788530466	0.930107527			X	X			Nucleus	other
HUMAN15056	CERS1	0.788571429	0	0.905714286			X	X			Cytoplasm	enzyme
HUMAN13952	CFAP53	0.704280156	0.815175097	0.957198444			X		X		Other	other
HUMAN17646	CFC1	0	0.470852018	0.923766816			X		X		Extracellular Space	other
HUMAN02272	CFH	0.640129976	0.598700244	0.884646629			X		X		Extracellular Space	other
HUMAN02278	CFHR5	0	0.641476274	0.899824253			X		X		Extracellular Space	other
HUMAN08291	CFL2	0.993975904	1	1			X	X			Extracellular Space	other
HUMAN07907	CHAMP1	0.766009852	0.917487685	0.806650246			X	X		X	Nucleus	other
HUMAN03115	CHAT	0.75	0.839572193	0.820855615			X	X		X	Nucleus	enzyme
HUMAN10077	CHD2	0.955689278	0.973741794	0.998905908			X	X			Nucleus	enzyme
HUMAN27849	CHD7	0.942609276	0.95662329	0			X	X	X	X	Nucleus	enzyme
HUMAN19938	CHEK2	0.708191126	0.822525597	0.587030717	X		X	X		X	Nucleus	kinase
HUMAN20398	CHKB	0.848101266	0	0.989873418			X	X	X	X	Cytoplasm	kinase
HUMAN30098	CHM	0.834609495	0.882082695	0.972434916			X	X			Cytoplasm	enzyme
HUMAN11626	CHMP1A	0.974489796	0.974489796	0.994897959			X	X		X	Extracellular Space	peptidase
HUMAN21172	CHMP2B	0.995305164	0.995305164	0.985915493			X	X			Cytoplasm	other
HUMAN17891	CHN1	0	0	0			X	X			Cytoplasm	other
HUMAN09283	CHST14	0.912234043	0.837765957	0			X	X	X	X	Cytoplasm	enzyme
HUMAN03260	CHST3	0.860125261	0.901878914	0.983298539			X	X	X	X	Cytoplasm	enzyme
HUMAN11422	CHST6	0	0	0.972151899			X	X			Cytoplasm	enzyme
HUMAN10113	CHSY1	0.910224439	0.96882793	0.938902743			X	X			Cytoplasm	enzyme
HUMAN03533	CHUK	0.951677852	0.975838926	0.942281879			X	X			Cytoplasm	kinase
HUMAN09873	CIB2	0	0	0			X	X			Cytoplasm	kinase
HUMAN22740	CISD2	0.940740741	0.992592593	0.985185185			X	X			Cytoplasm	other
HUMAN17519	CKAP2L	0.628187919	0.748993289	0.912751678			X	X	X		Cytoplasm	other
HUMAN04998	CLCF1	0.915555556	0.96	0.991111111			X	X			Extracellular Space	cytokine
HUMAN27161	CLCN1	0.884615385	0.887651822	0.700404858			X	X			Plasma Membrane	ion channel
HUMAN29889	CLCN5	0.975490196	0.977941176	0.911764706			X		X		Plasma Membrane	ion channel
HUMAN00339	CLCNKA	0	0.874818049	0.912663755			X	X	X		Plasma Membrane	ion channel
HUMAN00340	CLCNKB	0.813682678	0	0			X	X	X		Plasma Membrane	ion channel
HUMAN21948	CLDN16	0.708196721	0.86557377	0.73442623			X	X	X		Plasma Membrane	transporter
HUMAN00831	CLDN19	0	0	0			X	X			Plasma Membrane	other
HUMAN30599	CLIC2	0.91902834	0.939271255	0.987854251			X	X	X	X	Cytoplasm	enzyme
HUMAN25148	CLIC5	0.92195122	0.83902439	0.951219512			X	X			Cytoplasm	ion channel
HUMAN10765	CLN3	0.844748858	0.890410959	0.920091324			X	X			Cytoplasm	other
HUMAN09700	CLN6	0	0	0			X	X			Cytoplasm	other
HUMAN27350	CLN8	0.86013986	0.895104895	0.965034965			X	X		X	Cytoplasm	other
HUMAN12808	CLP1	0.855153203	0.885793872	0.980501393			X	X		X	Nucleus	kinase
HUMAN14444	CLPP	0.80866426	0	0			X	X			Cytoplasm	peptidase
HUMAN21668	CLRN1	0.853061224	0.873469388	0.92244898			X	X			Plasma Membrane	other
HUMAN21473	CNBP	0.988826816	1	0.94972067			X	X	X		Nucleus	transcription regulator
HUMAN17388	CNGA3	0.736389685	0	0.85243553			X	X			Plasma Membrane	ion channel
HUMAN11124	CNGB1	0.569944045	0.543565148	0.93764988			X	X			Plasma Membrane	ion channel
HUMAN27994	CNGB3	0.598269468	0.766378245	0.940667491			X	X			Plasma Membrane	ion channel
HUMAN03603	CNNM2	0.977142857	0.988571429	0.971428571			X	X	X		Plasma Membrane	transporter
HUMAN17367	CNNM4	0.868387097	0.907096774	0.981935484			X	X			Plasma Membrane	transporter
HUMAN06229	CNTN1	0.952848723	0.966601179	0.982318271			X	X			Plasma Membrane	enzyme
HUMAN02391	CNTN2	0.895192308	0.9	0.989423077			X	X			Plasma Membrane	other
HUMAN12703	CNTNAP1	0.934971098	0.960982659	0.966763006			X	X			Plasma Membrane	other
HUMAN27200	CNTNAP2	0	0	0.985725019			X	X			Plasma Membrane	other
HUMAN17390	COA5	0.824324324	0.851351351	0.891891892			X		X		Cytoplasm	other
HUMAN02663	COA6	0.48	0.592	0.944			X	X	X		Cytoplasm	other
HUMAN12692	COASY	0.81450253	0	0.927487352			X	X			Cytoplasm	kinase
HUMAN08257	COCH	0.941818182	0.958181818	0.978181818			X	X	X		Extracellular Space	other
HUMAN13253	COG1	0.859183673	0.859183673	0.984693878			X	X			Cytoplasm	transporter
HUMAN26811	COG5	0.789534884	0.931395349	0.98255814			X	X			Cytoplasm	transporter
HUMAN07588	COG6	0	0	0			X	X		X	Cytoplasm	transporter
HUMAN11317	COG8	0.888888889	0.879084967	0.841503268			X	X			Cytoplasm	transporter
HUMAN25494	COL10A1	0.857352941	0.867647059	0.976470588			X	X			Extracellular Space	other
HUMAN01320	COL11A1	0.915291529	0.942794279	0.820682068			X	X	X		Extracellular Space	other
HUMAN25286	COL12A1	0.897159647	0.946457721	0.605941887			X	X		X	Extracellular Space	other
HUMAN19644	COL18A1	0.571835804	0.379703535	0.678449259			X	X			Extracellular Space	other
HUMAN12958	COL1A1	0.920765027	0.974726776	0.995901639			X	X	X	X	Extracellular Space	other
HUMAN26562	COL1A2	0.913616398	0.945827233	0.989751098			X	X	X	X	Extracellular Space	other
HUMAN22778	COL25A1	0	0	0			X	X			Cytoplasm	other
HUMAN29073	COL27A1	0.793010753	0.428494624	0.970430108			X			X	Extracellular Space	other
HUMAN06281	COL2A1	0.901815736	0.981842636	0.931405514			X	X	X	X	Extracellular Space	other
HUMAN17972	COL3A1	0.902455662	0.906548431	0.982946794			X	X	X	X	Extracellular Space	other
HUMAN07839	COL4A1	0.908927501	0.872977831	0.939484721			X	X	X		Extracellular Space	other
HUMAN07840	COL4A2	0.814252336	0.839369159	0.95385514			X	X	X		Extracellular Space	other
HUMAN18316	COL4A3	0.761077844	0.820359281	0.949700599			X	X	X		Extracellular Space	other
HUMAN23501	COL4A3BP	0.799202128	0.918882979	0.825797872			X	X			Cytoplasm	kinase
HUMAN18315	COL4A4	0.777514793	0.830177515	0.961538462			X		X		Extracellular Space	other
HUMAN30217	COL4A5	0.478415139	0.392667061	0.984033116			X	X	X		Extracellular Space	other
HUMAN29381	COL5A1	0.940152339	0.89336235	0.985854189			X	X	X		Extracellular Space	other
HUMAN17973	COL5A2	0.928619079	0.959306204	0.994663109			X	X	X		Extracellular Space	other
HUMAN19649	COL6A1	0.883268482	0.90077821	0.98151751			X	X	X	X	Extracellular Space	other
HUMAN19651	COL6A2	0.828976035	0.598039216	0.879084967			X	X	X	X	Extracellular Space	other
HUMAN18438	COL6A3	0	0.871576959	0.709159585			X	X	X	X	Extracellular Space	other
HUMAN25257	COL9A1	0.901194354	0	0.693811075			X	X			Extracellular Space	other
HUMAN00796	COL9A2	0.854862119	0.862119013	0.968069666			X	X			Extracellular Space	other
HUMAN19263	COL9A3	0.82748538	0.713450292	0.93128655			X	X			Extracellular Space	other
HUMAN16586	COLEC11	0.863157895	0.831578947	0.61754386			X	X			Extracellular Space	other
HUMAN15053	COMP	0.910171731	0.931307794	0.981505945			X	X		X	Extracellular Space	other
HUMAN22615	COQ2	0.67695962	0.73871734	0.945368171			X	X	X	X	Cytoplasm	enzyme
HUMAN29234	COQ4	0.8	0.81509434	0.950943396			X	X	X	X	Cytoplasm	other
HUMAN08631	COQ6	0.867521368	0.923076923	0.976495726			X	X			Cytoplasm	enzyme
HUMAN02584	COQ8A	0.873261206	0.791344668	0.978361669			X	X			Cytoplasm	kinase
HUMAN11107	COQ9	0.880503145	0.91509434	0.940251572			X	X	X		Cytoplasm	other
HUMAN22376	CORIN	0.813819578	0.825335893	0.945297505			X	X	X		Plasma Membrane	peptidase
HUMAN10866	CORO1A	0.939262473	0.971800434	0.99132321			X	X		X	Cytoplasm	other
HUMAN12055	COX10	0.817155756	0.85778781	0.9503386			X	X	X	X	Cytoplasm	enzyme
HUMAN06389	COX14	0.824561404	0.842105263	0			X	X	X	X	Cytoplasm	other
HUMAN03527	COX15	0.895121951	0.926829268	0.975609756			X	X		X	Cytoplasm	enzyme
HUMAN02719	COX20	0.692307692	0	0.738461538			X	X	X	X	Cytoplasm	other
HUMAN18812	COX4I2	0.713450292	0	0.918128655			X			X	Cytoplasm	enzyme
HUMAN07261	COX6A1	0.825688073	0.743119266	0.95412844			X	X			Cytoplasm	enzyme
HUMAN15314	COX6B1	0.848837209	0.848837209	0.930232558			X	X	X	X	Cytoplasm	enzyme
HUMAN30073	COX7B	0.8	0	0.95			X	X	X	X	Cytoplasm	enzyme
HUMAN21639	CP	0.820657277	0.842253521	0.969014085			X	X		X	Extracellular Space	enzyme
HUMAN27896	CPA6	0	0	0			X	X			Extracellular Space	peptidase
HUMAN21214	CPOX	0.799559471	0	0.95154185			X	X	X	X	Cytoplasm	enzyme
HUMAN18160	CPS1	0.951527224	0.958831341	0.984727756			X	X	X	X	Cytoplasm	enzyme
HUMAN05058	CPT1A	0.86545925	0.912031048	0.972833118			X	X	X		Cytoplasm	enzyme
HUMAN16037	CPT1C	0.821917808	0.902864259	0.98381071			X	X			Cytoplasm	enzyme
HUMAN02448	CR2	0.601648352	0	0.856227106			X			X	Plasma Membrane	transmembrane receptor
HUMAN06930	CRADD	0	0.879396985	0.969849246			X	X			Cytoplasm	other
HUMAN02282	CRB1	0.748933144	0.808677098	0			X	X			Plasma Membrane	other
HUMAN29144	CRB2	0.757198444	0	0.8			X	X	X		Extracellular Space	other
HUMAN20419	CRBN	0.957013575	0	0.988687783			X	X			Cytoplasm	enzyme
HUMAN10405	CREBBP	0.956592957	0.937755938	0.994676495			X	X	X	X	Nucleus	transcription regulator
HUMAN20481	CRELD1	0	0	0			X		X		Other	other
HUMAN16932	CRIPT	0.99009901	1	1			X	X			Cytoplasm	other
HUMAN15044	CRLF1	0.947867299	0.890995261	0.902843602			X	X	X	X	Extracellular Space	other
HUMAN20641	CRTAP	0.860349127	0.907730673	0.992518703			X			X	Extracellular Space	other
HUMAN15898	CRX	0.969899666	0.966555184	1			X	X			Nucleus	transcription regulator
HUMAN19577	CRYAA	0	0	0			X	X			Cytoplasm	other
HUMAN05473	CRYAB	0.971428571	0.982857143	0.994285714			X	X	X	X	Nucleus	other
HUMAN18133	CRYGC	0	0	0			X	X			Cytoplasm	other
HUMAN10663	CRYM	0.866242038	0.923566879	0.993630573			X	X			Cytoplasm	enzyme
HUMAN24064	CSF1R	0.764403292	0.839506173	0.917695473			X	X	X		Plasma Membrane	kinase
HUMAN29540	CSF2RA	0.262672811	0	0			X			X	Plasma Membrane	transmembrane receptor
HUMAN20092	CSF2RB	0.53820598	0.644518272	0.898117386			X		X	X	Plasma Membrane	transmembrane receptor
HUMAN27892	CSPP1	0.744471744	0.850941851	0.952497952			X	X	X	X	Cytoplasm	other
HUMAN04265	CSRP3	0.963917526	0.994845361	0.989690722			X		X		Nucleus	other
HUMAN18772	CST3	0.623287671	0.602739726	0.97260274	X		X	X	X		Extracellular Space	other
HUMAN19586	CSTB	0.785714286	0	0.948979592			X	X			Cytoplasm	peptidase
HUMAN11991	CTC1	0.679539852	0.756778965	0.949055053			X	X	X	X	Nucleus	other
HUMAN11245	CTCF	0.991746905	0.995873453	0			X	X	X		Nucleus	transcription regulator
HUMAN14108	CTDP1	0.780437045	0.749219563	0.943808533			X	X			Nucleus	phosphatase
HUMAN18100	CTLA4	0.753363229	0.874439462	0.968609865	X		X	X		X	Plasma Membrane	transmembrane receptor
HUMAN03186	CTNNA3	0.566480447	0.588826816	0.993296089			X		X		Plasma Membrane	other
HUMAN20719	CTNNB1	0.99871959	0.99871959	1			X	X			Nucleus	transcription regulator
HUMAN11762	CTNS	0.7625	0.81	0.8725			X	X	X	X	Cytoplasm	transporter
HUMAN05315	CTSC	0	0	0			X	X			Cytoplasm	peptidase
HUMAN03931	CTSD	0.79368932	0.881067961	0.912621359			X	X		X	Cytoplasm	peptidase
HUMAN04966	CTSF	0.712809917	0.799586777	0.964876033			X	X			Cytoplasm	peptidase
HUMAN01611	CTSK	0.875379939	0.954407295	0.984802432			X			X	Cytoplasm	peptidase
HUMAN18307	CUL3	0.967447917	0.970052083	0.96875			X		X		Nucleus	enzyme
HUMAN30288	CUL4B	0.961664841	0.971522453	0.975903614			X	X		X	Nucleus	other
HUMAN25081	CUL7	0.7671156	0.50617284	0.968574635			X	X		X	Cytoplasm	other
HUMAN03534	CWF19L1	0.897769517	0.942379182	0.968401487			X	X			Other	other
HUMAN17690	CXCR4	0.851123596	0.898876404	0.960674157			X			X	Plasma Membrane	G-protein coupled receptor
HUMAN14071	CYB5A	0.880597015	0.791044776	0.902985075			X		X	X	Cytoplasm	enzyme
HUMAN20278	CYB5R3	0.766467066	0.814371257	0.793413174			X	X	X	X	Cytoplasm	enzyme
HUMAN11567	CYBA	0.892307692	0.851282051	0.974358974			X			X	Cytoplasm	enzyme
HUMAN29728	CYBB	0.933333333	0.928070175	0.966666667			X			X	Cytoplasm	enzyme
HUMAN09786	CYP11A1	0.712092131	0.744721689	0.975047985			X		X		Cytoplasm	enzyme
HUMAN28317	CYP11B2	0.689860835	0.73359841	0.946322068			X	X	X		Cytoplasm	enzyme
HUMAN03600	CYP17A1	0.683070866	0.769685039	0.942913386			X		X		Cytoplasm	enzyme
HUMAN16857	CYP1B1	0.777163904	0.839779006	0.937384899			X	X			Cytoplasm	enzyme
HUMAN19177	CYP24A1	0.8307393	0.892996109	0.974708171			X	X	X		Cytoplasm	enzyme
HUMAN17130	CYP26B1	0.9609375	0.970703125	0.990234375			X	X			Cytoplasm	enzyme
HUMAN18231	CYP27A1	0.732580038	0.792843691	0.973634652			X	X	X	X	Cytoplasm	enzyme
HUMAN06695	CYP27B1	0.811023622	0.883858268	0.962598425	X		X	X			Cytoplasm	enzyme
HUMAN04207	CYP2R1	0.79241517	0.902195609	0.978043912			X	X			Cytoplasm	enzyme
HUMAN22770	CYP2U1	0.777573529	0.801470588	0.983455882			X	X			Cytoplasm	enzyme
HUMAN23119	CYP4V2	0.834285714	0.782857143	0.967619048			X	X			Cytoplasm	enzyme
HUMAN27863	CYP7B1	0.616600791	0.691699605	0.966403162			X	X			Cytoplasm	enzyme
HUMAN18543	D2HGDH	0.813819578	0.706333973	0.952015355			X	X	X	X	Cytoplasm	enzyme
HUMAN20911	DAG1	0.917318436	0.947486034	0.974301676			X	X		X	Plasma Membrane	transmembrane receptor
HUMAN17688	DARS	0.956087824	0.974051896	0.998003992			X	X			Cytoplasm	enzyme
HUMAN02147	DARS2	0.854263566	0.862015504	0.965891473			X	X			Cytoplasm	enzyme
HUMAN01309	DBT	0.875518672	0.912863071	0.952282158			X	X			Cytoplasm	enzyme
HUMAN17859	DCAF17	0.909615385	0.905769231	0			X	X			Nucleus	other
HUMAN01968	DCAF8	0	0	0			X	X	X		Nucleus	other
HUMAN13969	DCC	0.9447132	0.95577056	0.873531444			X	X			Plasma Membrane	transmembrane receptor
HUMAN24578	DCDC2	0.829831933	0.840336134	0.953781513			X	X	X		Extracellular Space	other
HUMAN04101	DCHS1	0.919041844	0.609460279	0.979078229			X	X		X	Plasma Membrane	other
HUMAN02901	DCLRE1C	0	0	0			X			X	Nucleus	enzyme
HUMAN06905	DCN	0.77994429	0.933147632	0.980501393			X	X			Extracellular Space	other
HUMAN05717	DCPS	0.887240356	0.87537092	0.958456973			X	X			Nucleus	enzyme
HUMAN17168	DCTN1	0.970266041	0.980438185	0.992175274			X	X		X	Cytoplasm	other
HUMAN04435	DDB2	0.779859485	0.866510539	0.985948478			X	X	X		Nucleus	other
HUMAN08411	DDHD1	0.868888889	0.927777778	0.953333333			X	X		X	Extracellular Space	enzyme
HUMAN27704	DDHD2	0.862165963	0.676511955	0.70464135			X	X			Cytoplasm	enzyme
HUMAN00420	DDOST	0.921052632	0.947368421	0.967105263			X	X			Cytoplasm	enzyme
HUMAN02052	DDR2	0.953216374	0.966081871	0.992982456			X	X		X	Plasma Membrane	kinase
HUMAN06193	DDX11	0.497938144	0.706185567	0.821649485			X	X	X		Cytoplasm	enzyme
HUMAN28586	DDX58	0	0.820540541	0.742702703			X		X		Cytoplasm	enzyme
HUMAN02302	DDX59	0.84006462	0.891760905	0.975767367			X	X		X	Other	enzyme
HUMAN03879	DEAF1	0.939823009	0.932743363	0.984070796			X	X			Nucleus	transcription regulator
HUMAN20033	DEPDC5	0.94073612	0.958203369	0			X	X			Cytoplasm	other
HUMAN18270	DES	0.980851064	0.976595745	0.993617021			X	X	X		Cytoplasm	other
HUMAN26080	DFNA5	0.675403226	0.796370968	0.951612903			X	X			Cytoplasm	other
HUMAN17924	DFNB59	0.894886364	0.977272727	1			X	X			Other	other
HUMAN17160	DGUOK	0.729241877	0.841155235	0.963898917			X	X	X		Cytoplasm	kinase
HUMAN01061	DHCR24	0.970930233	0.968992248	0.994186047			X	X	X		Cytoplasm	enzyme
HUMAN05088	DHCR7	0.867368421	0.892631579	0.976842105			X	X	X	X	Cytoplasm	enzyme
HUMAN06338	DHH	0.964646465	0.883838384	0.98989899			X	X			Extracellular Space	peptidase
HUMAN02870	DHTKD1	0.875952122	0.912948857	0.970620239			X	X		X	Cytoplasm	enzyme
HUMAN07317	DIABLO	0.849372385	0.89958159	0.966527197			X	X			Cytoplasm	other
HUMAN23983	DIAPH1	0.885220126	0.913522013	0.879716981			X	X			Plasma Membrane	other
HUMAN07711	DIAPH3	0.732606873	0.905280805	0.690695725			X	X			Cytoplasm	enzyme
HUMAN08857	DICER1	0.931841831	0.971383975	0.993756504			X	X		X	Cytoplasm	enzyme
HUMAN06402	DIP2B	0.975253807	0.990482234	0.976522843			X	X			Cytoplasm	other
HUMAN18373	DIS3L2	0.857627119	0.891525424	0			X	X	X	X	Cytoplasm	enzyme
HUMAN30583	DKC1	0.795719844	0.892996109	0.992217899			X	X		X	Nucleus	enzyme
HUMAN05480	DLAT	0.829984544	0.894899536	0.981452859			X	X		X	Cytoplasm	enzyme
HUMAN26822	DLD	0.946954813	0.980353635	0.990176817			X	X	X		Cytoplasm	enzyme
HUMAN20677	DLEC1	0.628233971	0.726096738	0.90663667			X			X	Cytoplasm	other
HUMAN30006	DLG3	0	0.724609375	0.9921875			X	X		X	Plasma Membrane	kinase
HUMAN15523	DLL3	0.789644013	0	0.909385113			X			X	Extracellular Space	other
HUMAN26589	DLX5	0.955017301	0.975778547	0.989619377			X	X		X	Nucleus	transcription regulator
HUMAN22645	DMP1	0.61208577	0.61208577	0.912280702			X	X			Extracellular Space	other
HUMAN15818	DMPK	0.871698113	0.9	0.971698113			X	X	X	X	Cytoplasm	kinase
HUMAN09496	DMXL2	0.930852815	0.955218966	0.988475469			X	X			Cytoplasm	other
HUMAN03204	DNA2	0	0.822641509	0.498113208			X	X	X	X	Cytoplasm	enzyme
HUMAN11499	DNAAF1	0.40137931	0.457931034	0.891034483			X		X	X	Cytoplasm	other
HUMAN08362	DNAAF2	0.500597372	0	0.927120669			X		X	X	Cytoplasm	other
HUMAN16338	DNAAF3	0	0	0			X		X	X	Other	other
HUMAN25880	DNAAF5	0.766081871	0.775438596	0			X		X	X	Cytoplasm	other
HUMAN23202	DNAH5	0.662197232	0.904411765	0.974697232			X		X	X	Cytoplasm	enzyme
HUMAN18260	DNAJB2	0.75308642	0.737654321	0.845679012			X	X			Nucleus	other
HUMAN21507	DNAJC13	0.962550156	0.979937584	0.987070887			X	X			Cytoplasm	other
HUMAN21843	DNAJC19	0	0.99137931	1			X	X	X		Cytoplasm	other
HUMAN07772	DNAJC3	0.944444444	0.920634921	0.992063492			X	X			Cytoplasm	other
HUMAN19311	DNAJC5	0.994949495	0.944444444	1			X	X			Plasma Membrane	other
HUMAN01110	DNAJC6	0.880412371	0.949484536	0.929896907			X	X			Cytoplasm	other
HUMAN12045	DNAL1	0.850200624	0.882746322	0.965893892			X		X	X	Cytoplasm	other
HUMAN20178	DNAL4	0.971428571	0.99047619	1			X	X			Cytoplasm	enzyme
HUMAN06211	DNM1L	0.990654206	0.991989319	0.933244326			X	X			Cytoplasm	enzyme
HUMAN14652	DNM2	0.966666667	0.965517241	0.959770115			X	X	X	X	Plasma Membrane	enzyme
HUMAN14607	DNMT1	0.78125	0	0.954656863			X	X			Nucleus	enzyme
HUMAN16702	DNMT3A	0	0	0			X	X	X	X	Nucleus	enzyme
HUMAN18844	DNMT3B	0.844079719	0.892145369	0.994138335			X	X		X	Nucleus	enzyme
HUMAN14672	DOCK6	0.916951637	0.938935027	0.962872496			X	X	X		Cytoplasm	other
HUMAN01092	DOCK7	0.976635514	0.986448598	0.981775701			X	X			Plasma Membrane	other
HUMAN28447	DOCK8	0.920438304	0.909004288	0.942353502			X	X	X	X	Cytoplasm	other
HUMAN22142	DOK7	0.777777778	0.81547619	0.950396825			X	X		X	Extracellular Space	other
HUMAN29272	DOLK	0.925650558	0	0.996282528			X	X	X		Cytoplasm	kinase
HUMAN05607	DPAGT1	0.93627451	0.955882353	0.982843137			X	X		X	Cytoplasm	enzyme
HUMAN29210	DPM2	0.869047619	0.761904762	0.952380952			X	X		X	Cytoplasm	enzyme
HUMAN01801	DPM3	0.680327869	0.754098361	0			X	X	X		Cytoplasm	enzyme
HUMAN27301	DPP6	0.847398844	0.860115607	0.89132948			X	X		X	Plasma Membrane	other
HUMAN01294	DPYD	0	0.898536585	0.983414634			X	X		X	Cytoplasm	enzyme
HUMAN28125	DPYS	0.901734104	0.922928709	0.978805395			X	X	X	X	Cytoplasm	enzyme
HUMAN01404	DRAM2	0.857142857	0.917293233	0.977443609			X	X			Cytoplasm	other
HUMAN01678	DRC1	0.561616162	0.618181818	0.905050505			X		X	X	Extracellular Space	other
HUMAN13825	DSC2	0.71809101	0.815760266	0.890122087			X	X	X	X	Plasma Membrane	other
HUMAN25496	DSE	0.940501044	0.962421712	0.987473904			X	X	X		Cytoplasm	enzyme
HUMAN13827	DSG1	0.783603432	0.829361296	0.936129647			X		X	X	Plasma Membrane	other
HUMAN13830	DSG2	0.759391771	0.777280859	0.940966011			X		X		Plasma Membrane	other
HUMAN24476	DSP	0.953326367	0.950191571	0.988157436			X	X	X		Plasma Membrane	other
HUMAN22644	DSPP	0.186010761	0	0			X	X			Extracellular Space	other
HUMAN25228	DST	0	0	0			X	X	X	X	Plasma Membrane	other
HUMAN13852	DTNA	0.772543742	0.969044415	0.98923284			X		X		Plasma Membrane	other
HUMAN24549	DTNBP1	0.673267327	0.772277228	0.881188119			X	X	X	X	Plasma Membrane	other
HUMAN09428	DUOXA2	0	0	0			X	X			Cytoplasm	other
HUMAN13939	DYM	0.922272048	0.977578475	0.988041854			X	X		X	Cytoplasm	other
HUMAN08931	DYNC1H1	0.989022815	0.992466638	0.987946621			X	X			Cytoplasm	peptidase
HUMAN05409	DYNC2H1	0.919796013	0.931154381	0.989105239			X	X		X	Cytoplasm	other
HUMAN19517	DYRK1A	0.996068152	0.977719528	0.676277851			X	X			Nucleus	kinase
HUMAN15534	DYRK1B	0.93163752	0.925278219	0.952305246			X	X	X		Nucleus	kinase
HUMAN17129	DYSF	0.935818782	0.932987258	0.945257197			X	X			Plasma Membrane	other
HUMAN09529	DYX1C1	0.802380952	0.880952381	0.861904762			X		X	X	Nucleus	other
HUMAN10707	EARS2	0.777153558	0.784644195	0.874531835			X	X			Cytoplasm	enzyme
HUMAN29822	EBP	0.782608696	0.830434783	0.97826087			X	X		X	Cytoplasm	enzyme
HUMAN00428	ECE1	0.932467532	0.935064935	0.972727273			X	X	X		Plasma Membrane	peptidase
HUMAN03822	ECHS1	0.868965517	0.703448276	0.865517241			X	X	X	X	Cytoplasm	enzyme
HUMAN01600	ECM1	0.670194004	0.465608466	0.901234568			X	X		X	Extracellular Space	transporter
HUMAN29992	EDA	0.915601023	0.636828645	0.987212276			X	X	X	X	Plasma Membrane	cytokine
HUMAN09794	EDC3	0.956692913	0.964566929	0.982283465			X	X			Cytoplasm	enzyme
HUMAN24525	EDN1	0.683962264	0.702830189	0.929245283			X			X	Extracellular Space	cytokine
HUMAN19228	EDN3	0.441176471	0.550420168	0.718487395			X	X	X	X	Extracellular Space	other
HUMAN19289	EEF1A2	0.997840173	0	1			X	X			Cytoplasm	translation regulator
HUMAN14353	EEF2	0.991841492	0.995337995	0.998834499			X	X			Cytoplasm	translation regulator
HUMAN16999	EFEMP1	0.93306288	0.963488844	0.912778905			X	X			Extracellular Space	enzyme
HUMAN04913	EFEMP2	0.954853273	0.968397291	0.981941309			X	X	X	X	Extracellular Space	other
HUMAN29986	EFNB1	0.950867052	0.878612717	0.976878613			X	X		X	Plasma Membrane	other
HUMAN12791	EFTUD2	0.99382716	0.998971193	0.998971193			X	X	X	X	Nucleus	enzyme
HUMAN22788	EGF	0.625517813	0.790389395	0.901408451			X	X			Extracellular Space	growth factor
HUMAN03181	EGR2	0.886554622	0.920168067	0.888655462			X	X			Nucleus	transcription regulator
HUMAN29511	EHMT1	0	0	0			X	X	X	X	Nucleus	transcription regulator
HUMAN17280	EIF2AK3	0.853046595	0.901433692	0.976702509	X		X	X			Cytoplasm	kinase
HUMAN09257	EIF2AK4	0.897513645	0.901152213	0			X		X	X	Cytoplasm	kinase
HUMAN07359	EIF2B1	0	0	0			X	X			Cytoplasm	translation regulator
HUMAN08666	EIF2B2	0.937321937	0.948717949	0.991452991			X	X			Cytoplasm	other
HUMAN00906	EIF2B3	0.904867257	0.896017699	0.984513274			X	X			Cytoplasm	other
HUMAN21868	EIF2B5	0.841886269	0.884882108	0.983356449			X	X			Cytoplasm	other
HUMAN13493	EIF4A3	0.99756691	0.99513382	1			X	X		X	Nucleus	enzyme
HUMAN12052	ELAC2	0.826876513	0.829297821	0.937046005			X	X	X		Nucleus	enzyme
HUMAN14154	ELANE	0.696629213	0.689138577	0.865168539			X	X			Extracellular Space	peptidase
HUMAN26417	ELN	0.174300254	0.32697201	0			X		X	X	Extracellular Space	other
HUMAN25308	ELOVL4	0.942675159	0.961783439	0.977707006			X	X		X	Cytoplasm	enzyme
HUMAN25208	ELOVL5	0	0	0			X	X			Cytoplasm	enzyme
HUMAN30544	EMD	0.767716535	0	0.88976378			X	X	X	X	Nucleus	other
HUMAN05904	EMG1	0.909836066	0.942622951	0.983606557			X	X			Nucleus	enzyme
HUMAN29204	ENG	0.717325228	0.747720365	0.762917933			X	X	X	X	Plasma Membrane	transmembrane receptor
HUMAN25594	ENPP1	0.757837838	0.852972973	0.984864865			X		X		Plasma Membrane	enzyme
HUMAN03468	ENTPD1	0.724137931	0.745210728	0.948275862			X	X	X		Plasma Membrane	enzyme
HUMAN21127	EOGT	0.869070209	0.933586338	0.971537002			X		X		Extracellular Space	enzyme
HUMAN20233	EP300	0	0.826429163	0.978873239			X	X		X	Nucleus	transcription regulator
HUMAN18940	EPB41L1	0.788876277	0.965947787	0.548240636			X	X			Plasma Membrane	other
HUMAN13899	EPG5	0.845288872	0.903838697	0.968592478			X	X	X	X	Cytoplasm	other
HUMAN25693	EPM2A	0.909365559	0.652567976	0.921450151			X	X			Cytoplasm	phosphatase
HUMAN06603	ERBB3	0	0	0			X	X	X	X	Plasma Membrane	kinase
HUMAN15792	ERCC1	0.730650155	0.820433437	0.544891641			X	X			Nucleus	enzyme
HUMAN15787	ERCC2	0.977631579	0.959210526	0.998684211			X	X	X	X	Nucleus	enzyme
HUMAN17600	ERCC3	0.959079284	0.968030691	0.997442455			X	X			Nucleus	enzyme
HUMAN10536	ERCC4	0.832969432	0.906113537	0.971615721			X	X	X	X	Nucleus	enzyme
HUMAN07822	ERCC5	0.670320405	0.718381113	0.926644182			X	X			Nucleus	enzyme
HUMAN03113	ERCC6	0.776959143	0.829872739	0.975217683			X	X	X		Nucleus	transcription regulator
HUMAN28907	ERCC6L2	0	0	0			X	X			Other	enzyme
HUMAN23392	ERCC8	0.906565657	0.944444444	0.992424242			X	X	X		Nucleus	transcription regulator
HUMAN27686	ERLIN2	0.973451327	0.95280236	0.997050147			X	X		X	Cytoplasm	other
HUMAN25869	ERMARD	0.712389381	0.749262537	0.825958702			X	X		X	Other	other
HUMAN27617	ESCO2	0.697171381	0.742096506	0.908485857			X	X	X		Nucleus	enzyme
HUMAN00156	ESPN	0	0	0			X	X			Cytoplasm	other
HUMAN08696	ESRRB	0	0	0			X	X			Nucleus	ligand-dependent nuclear receptor
HUMAN09848	ETFA	0.951951952	0.945945946	0.984984985			X	X		X	Cytoplasm	transporter
HUMAN16134	ETFB	0.638728324	0.647398844	0.679190751			X	X		X	Cytoplasm	transporter
HUMAN22995	ETFDH	0.933549433	0.949756888	0.899513776			X	X		X	Cytoplasm	enzyme
HUMAN06031	ETV6	0.949115044	0.977876106	0.997787611			X		X	X	Nucleus	transcription regulator
HUMAN22159	EVC	0.680443548	0.815524194	0.904233871			X	X	X	X	Cytoplasm	other
HUMAN22158	EVC2	0.649082569	0.772171254	0.894495413			X	X	X	X	Extracellular Space	other
HUMAN28717	EXOSC3	0	0.927272727	0.981818182			X	X		X	Nucleus	enzyme
HUMAN07571	EXOSC8	0.800724638	0.952898551	0.992753623			X	X		X	Nucleus	enzyme
HUMAN28173	EXT1	0.993297587	0.991957105	0.998659517			X	X			Cytoplasm	enzyme
HUMAN04379	EXT2	0.908122503	0.944074567	0.944074567			X	X			Cytoplasm	enzyme
HUMAN27909	EYA1	0.888513514	0.984797297	0.989864865			X	X			Nucleus	phosphatase
HUMAN25252	EYS	0	0	0.944391785			X	X			Cytoplasm	other
HUMAN27203	EZH2	0.974700399	0.994673768	0.940079893			X	X		X	Nucleus	transcription regulator
HUMAN24306	F12	0.694308943	0.390243902	0.939837398			X			X	Extracellular Space	peptidase
HUMAN24466	F13A1	0.863387978	0.879781421	0.967213115			X	X	X	X	Extracellular Space	enzyme
HUMAN02279	F13B	0.770045386	0.807866868	0.962178517			X		X		Extracellular Space	enzyme
HUMAN07881	F7	0.630901288	0.688841202	0.725321888			X	X	X	X	Plasma Membrane	peptidase
HUMAN30588	F8	0.537643556	0.772862612	0			X		X		Extracellular Space	other
HUMAN30405	F9	0.819956616	0.852494577	0.973969631			X		X		Extracellular Space	peptidase
HUMAN11401	FA2H	0.782258065	0.782258065	0.975806452			X	X			Cytoplasm	enzyme
HUMAN05076	FADD	0.682692308	0	0.947115385			X	X	X		Cytoplasm	other
HUMAN09921	FAH	0.868735084	0.894988067	0.968973747			X	X	X		Cytoplasm	enzyme
HUMAN04593	FAM111A	0.56792144	0.631751227	0.895253682			X	X	X		Nucleus	other
HUMAN04592	FAM111B	0	0.617166213	0.908719346			X	X		X	Other	other
HUMAN26057	FAM126A	0.911708253	0.944337812	0.994241843			X	X		X	Cytoplasm	other
HUMAN23212	FAM134B	0.863179074	0.752515091	0.99195171			X	X	X		Cytoplasm	other
HUMAN17022	FAM161A	0.337988827	0.554469274	0.931564246			X	X			Cytoplasm	other
HUMAN13233	FAM20A	0.815157116	0.695009242	0.959334566			X	X			Extracellular Space	other
HUMAN25875	FAM20C	0.86130137	0.761986301	0.969178082			X	X		X	Extracellular Space	enzyme
HUMAN25950	FAN1	0	0.981744422	0.993914807			X		X		Nucleus	enzyme
HUMAN11638	FANCA	0.558075601	0.687972509	0.479037801			X	X	X		Nucleus	other
HUMAN29612	FANCB	0.502910361	0.727590221	0.960419092			X	X		X	Nucleus	other
HUMAN28902	FANCC	0.666666667	0.765232975	0.935483871			X	X	X		Nucleus	other
HUMAN20485	FANCD2	0.730115568	0.832766825	0.866077498			X	X	X		Nucleus	other
HUMAN24946	FANCE	0.643656716	0.781716418	0.947761194			X	X	X		Nucleus	other
HUMAN28654	FANCG	0.710610932	0.79903537	0.961414791			X	X			Nucleus	other
HUMAN10018	FANCI	0.809487952	0.875753012	0.96686747			X		X		Nucleus	other
HUMAN17003	FANCL	0.784210526	0.828947368	0.973684211			X	X		X	Nucleus	enzyme
HUMAN04198	FAR1	0.982524272	0.953398058	0.998058252			X	X			Cytoplasm	enzyme
HUMAN24463	FARS2	0.862527716	0.900221729	0.957871397			X	X			Cytoplasm	enzyme
HUMAN13598	FAS	0.821186778	0.804062127	0.925129431			X		X		Plasma Membrane	transmembrane receptor
HUMAN02138	FASLG	0.740213523	0.879003559	0.975088968			X		X		Extracellular Space	cytokine
HUMAN18119	FASTKD2	0.623943662	0.65915493	0.892957746			X	X	X	X	Cytoplasm	other
HUMAN22852	FAT4	0.914274242	0.957237503	0.987351937			X	X	X	X	Cytoplasm	other
HUMAN09460	FBN1	0.963427377	0.973876698	0.770463253			X	X	X	X	Extracellular Space	other
HUMAN23739	FBN2	0.85885989	0.976648352	0			X	X	X	X	Extracellular Space	other
HUMAN28898	FBP1	0.846153846	0.905325444	0.970414201			X	X	X	X	Cytoplasm	phosphatase
HUMAN25392	FBXL4	0.929146538	0.953301127	0.977455717			X	X	X	X	Nucleus	other
HUMAN11542	FBXO31	0.857142857	0.705009276	0.983302412			X	X			Extracellular Space	enzyme
HUMAN24039	FBXO38	0.944444444	0.973063973	0.997474747			X	X			Other	other
HUMAN20048	FBXO7	0.72605364	0.812260536	0.954022989			X	X			Cytoplasm	enzyme
HUMAN00569	FCN3	0	0	0.839464883			X			X	Extracellular Space	other
HUMAN18676	FERMT1	0.886262925	0.933530281	0.982274742			X		X		Plasma Membrane	other
HUMAN04799	FERMT3	0	0.953523238	0.983508246			X		X	X	Cytoplasm	enzyme
HUMAN26889	FEZF1	0.945263158	0	0.886315789			X	X		X	Other	other
HUMAN29936	FGD1	0.79396462	0.800208117	0.980228928			X	X		X	Cytoplasm	other
HUMAN23325	FGF10	0.995192308	0.980769231	0.995192308			X	X	X		Extracellular Space	growth factor
HUMAN07815	FGF14	0.987854251	0.732793522	1			X	X			Extracellular Space	growth factor
HUMAN27465	FGF20	0.952606635	0.957345972	0.985781991			X			X	Extracellular Space	growth factor
HUMAN05821	FGF23	0.717131474	0.772908367	0.964143426			X	X	X		Extracellular Space	growth factor
HUMAN05074	FGF3	0.774058577	0	0.979079498			X	X			Extracellular Space	growth factor
HUMAN03569	FGF8	0.836065574	0.786885246	0.786885246			X	X		X	Extracellular Space	growth factor
HUMAN27711	FLG	0.837045721	0.953106682	0			X			X	Cytoplasm	other
HUMAN03718	FGFR2	0	0	0			X	X	X	X	Plasma Membrane	kinase
HUMAN22106	FGFR3	0.922029703	0.862623762	0.949257426			X	X	X	X	Plasma Membrane	kinase
HUMAN02696	FH	0.92745098	0.949019608	0.911764706			X	X	X	X	Cytoplasm	enzyme
HUMAN30390	FHL1	0.766990291	0.909385113	0.938511327			X	X	X	X	Cytoplasm	other
HUMAN25462	FIG4	0.939360529	0.980154355	0.995589857			X	X	X	X	Cytoplasm	enzyme
HUMAN12653	FKBP10	0	0	0			X			X	Cytoplasm	enzyme
HUMAN26126	FKBP14	0.938388626	0	0.990521327			X	X	X		Cytoplasm	enzyme
HUMAN15863	FKRP	0.931313131	0.949494949	0.985858586			X	X	X	X	Cytoplasm	other
HUMAN28995	FKTN	0.893709328	0.934924078	0.984815618			X	X	X	X	Extracellular Space	other
HUMAN30543	FLNA	0.970532679	0.978843974	0.960710238			X	X	X	X	Cytoplasm	other
HUMAN21071	FLNB	0.944929738	0.976072921	0.980250665			X	X	X	X	Cytoplasm	other
HUMAN26943	FLNC	0.982752294	0.980183486	0.980917431			X	X		X	Cytoplasm	other
HUMAN24391	FLT4	0.873074101	0.865737344	0.921496698			X		X		Plasma Membrane	transmembrane receptor
HUMAN02496	FLVCR1	0.796396396	0.864864865	0.98018018			X	X		X	Plasma Membrane	transporter
HUMAN08683	FLVCR2	0.849809886	0.903041825	0.963878327			X	X			Plasma Membrane	transporter
HUMAN02692	FMN2	0.369918699	0.298490128	0.970383275			X	X		X	Cytoplasm	other
HUMAN02120	FMO3	0.810150376	0.832706767	0.943609023			X	X	X	X	Cytoplasm	enzyme
HUMAN30432	FMR1	0.938291139	0.94778481	0.988924051			X	X	X	X	Cytoplasm	translation regulator
HUMAN18177	FN1	0.920064594	0.932983448	0.593056116			X		X		Extracellular Space	enzyme
HUMAN05128	FOLR1	0.719844358	0.73540856	0.972762646			X	X			Plasma Membrane	transporter
HUMAN24418	FOXC1	0.90596745	0	0.904159132			X	X	X		Nucleus	transcription regulator
HUMAN11538	FOXC2	0.866267465	0.966067864	0.966067864			X	X	X		Nucleus	transcription regulator
HUMAN28936	FOXE1	0.873994638	0	0.908847185			X			X	Nucleus	transcription regulator
HUMAN11533	FOXF1	0.928759894	0.889182058	0.931398417			X		X	X	Nucleus	transcription regulator
HUMAN08248	FOXG1	0.959100204	0	0.99795501			X	X		X	Nucleus	transcription regulator
HUMAN24202	FOXI1	0.830687831	0.873015873	0.94973545			X	X			Nucleus	transcription regulator
HUMAN21567	FOXL2	0.946808511	0	0.949468085			X	X			Nucleus	transcription regulator
HUMAN21145	FOXP1	0	0	0			X	X		X	Nucleus	transcription regulator
HUMAN26847	FOXP2	0.954054054	0.975675676	0.837837838			X	X		X	Nucleus	transcription regulator
HUMAN05714	FOXRED1	0.796296296	0.820987654	0.858024691			X	X	X	X	Cytoplasm	other
HUMAN22577	FRAS1	0.812063809	0.892073779	0.966101695			X	X	X	X	Extracellular Space	other
HUMAN28510	FREM1	0	0	0			X	X			Extracellular Space	other
HUMAN07581	FREM2	0.875986115	0.895866204	0.927106343			X	X	X	X	Extracellular Space	other
HUMAN30342	FRMD7	0.854341737	0.861344538	0.788515406			X	X			Plasma Membrane	other
HUMAN13533	FSCN2	0.875968992	0.86627907	0.932170543			X	X			Cytoplasm	other
HUMAN19652	FTCD	0.765734266	0.76048951	0.70979021			X	X			Cytoplasm	enzyme
HUMAN15964	FTL	0.845714286	0.868571429	0.971428571			X	X		X	Cytoplasm	enzyme
HUMAN11043	FTO	0	0	0			X	X	X		Nucleus	enzyme
HUMAN29819	FTSJ1	0.857142857	0.939209726	0.981762918			X	X		X	Cytoplasm	enzyme
HUMAN00474	FUCA1	0.766094421	0.809012876	0.969957082			X	X	X	X	Cytoplasm	enzyme
HUMAN16042	FUZ	0.858851675	0.901913876	0.980861244			X	X			Plasma Membrane	other
HUMAN28760	FXN	0	0	0.923809524			X	X	X	X	Cytoplasm	kinase
HUMAN05546	FXYD2	0.757575758	0.696969697	0.954545455			X	X			Plasma Membrane	ion channel
HUMAN05309	FZD4	0.973929236	0.94972067	0.865921788			X	X	X		Plasma Membrane	G-protein coupled receptor
HUMAN12718	G6PC	0.868347339	0.915966387	0.977591036			X		X		Cytoplasm	phosphatase
HUMAN12763	G6PC3	0.817919075	0.789017341	0.99132948			X	X	X	X	Cytoplasm	phosphatase
HUMAN13492	GAA	0.816176471	0.841386555	0.956932773			X	X	X	X	Cytoplasm	enzyme
HUMAN17852	GAD1	0.971380471	0.902356902	0.996632997			X	X		X	Cytoplasm	enzyme
HUMAN05055	GAL	0.699186992	0.536585366	0.93495935			X	X			Extracellular Space	other
HUMAN08756	GALC	0.816058394	0.80729927	0.813138686	X		X	X			Cytoplasm	enzyme
HUMAN00471	GALE	0.92816092	0.933908046	0.974137931			X	X		X	Cytoplasm	enzyme
HUMAN13358	GALK1	0.87755102	0.905612245	0.974489796			X	X			Cytoplasm	kinase
HUMAN11591	GALNS	0.858237548	0.875478927	0.973180077			X		X	X	Cytoplasm	enzyme
HUMAN17810	GALNT3	0.91943128	0.954186414	0.993680885			X		X		Cytoplasm	enzyme
HUMAN28639	GALT	0.889182058	0.928759894	0.973614776			X	X			Cytoplasm	enzyme
HUMAN14207	GAMT	0	0	0			X	X		X	Cytoplasm	enzyme
HUMAN11471	GAN	0.978224456	0.991624791	1			X	X		X	Cytoplasm	other
HUMAN26136	GARS	0.893098782	0.903924222	0.9797023			X	X		X	Cytoplasm	enzyme
HUMAN29831	GATA1	0.861985472	0	0.98062954			X	X	X	X	Nucleus	transcription regulator
HUMAN21458	GATA2	0.975	0.985416667	0.997916667			X		X		Nucleus	transcription regulator
HUMAN02861	GATA3	0.963963964	0.968468468	0.986486486			X	X			Nucleus	transcription regulator
HUMAN27433	GATA4	0.911963883	0.948081264	0.941309255			X		X		Nucleus	transcription regulator
HUMAN13779	GATA6	0.878991597	0	0.810084034			X	X	X	X	Nucleus	transcription regulator
HUMAN26541	GATAD1	0.892193309	0.977695167	0.992565056			X		X		Nucleus	transcription regulator
HUMAN01745	GATAD2B	0.984822934	0	0.951096121			X	X			Nucleus	transcription regulator
HUMAN09437	GATM	0.955082742	0.964539007	0.978723404			X	X		X	Cytoplasm	enzyme
HUMAN01810	GBA	0.843283582	0.904850746	0.964552239			X	X	X	X	Cytoplasm	enzyme
HUMAN28675	GBA2	0.877022654	0.894282632	0.973031284			X	X		X	Cytoplasm	enzyme
HUMAN21169	GBE1	0.824786325	0.914529915	0.91025641			X	X	X		Cytoplasm	enzyme
HUMAN14787	GCDH	0.881278539	0.897260274	0.979452055			X	X			Cytoplasm	enzyme
HUMAN08423	GCH1	0	0	0			X	X		X	Cytoplasm	enzyme
HUMAN04837	GCK	0.831707317	0.946341463	0.992682927			X	X			Cytoplasm	kinase
HUMAN25209	GCLC	0.941915228	0.971742543	0.948194662			X	X			Cytoplasm	enzyme
HUMAN24510	GCM2	0.681818182	0.808300395	0.956521739			X	X			Nucleus	transcription regulator
HUMAN11466	GCSH	0	0.878612717	0.965317919			X	X		X	Cytoplasm	enzyme
HUMAN27928	GDAP1	0.927374302	0.969273743	0.994413408			X	X		X	Cytoplasm	other
HUMAN15055	GDF1	0.61827957	0	0.946236559			X	X	X		Extracellular Space	growth factor
HUMAN03086	GDF2	0.813519814	0.748251748	0.962703963			X		X	X	Extracellular Space	growth factor
HUMAN05923	GDF3	0.675824176	0.802197802	0.961538462			X	X		X	Extracellular Space	growth factor
HUMAN28054	GDF6	0.850549451	0.67032967	0.98021978			X	X	X	X	Extracellular Space	growth factor
HUMAN30558	GDI1	0.986577181	0	0.995525727			X	X			Cytoplasm	other
HUMAN23279	GDNF	0.855263158	0.842105263	0.916666667			X	X	X	X	Extracellular Space	growth factor
HUMAN12798	GFAP	0.815068493	0.840182648	0.906392694			X	X			Cytoplasm	other
HUMAN10286	GFER	0.736585366	0	0.946341463			X	X			Nucleus	enzyme
HUMAN21725	GFM1	0.874025974	0.883116883	0.945454545			X	X			Cytoplasm	translation regulator
HUMAN17085	GFPT1	0.987124464	0.961373391	0.968526466			X	X			Cytoplasm	enzyme
HUMAN17229	GGCX	0.886543536	0.875989446	0.883905013			X		X	X	Cytoplasm	enzyme
HUMAN21806	GHSR	0.956284153	0.718579235	0.986338798			X	X			Plasma Membrane	G-protein coupled receptor
HUMAN04609	GIF	0.79616307	0.757793765	0.961630695			X	X			Extracellular Space	transporter
HUMAN25528	GJA1	0.976439791	0.981675393	0			X	X	X	X	Plasma Membrane	transporter
HUMAN01547	GJA5	0.824022346	0.910614525	0.972067039			X		X		Plasma Membrane	transporter
HUMAN30016	GJB1	0.985865724	0.985865724	0			X	X	X		Plasma Membrane	transporter
HUMAN07456	GJB2	0.938053097	0.986725664	0.982300885			X	X			Plasma Membrane	transporter
HUMAN00702	GJB3	0.82962963	0.833333333	0			X	X			Plasma Membrane	transporter
HUMAN07457	GJB6	0.954022989	0.977011494	0.973180077			X	X			Plasma Membrane	transporter
HUMAN02602	GJC2	0.840546697	0	0.970387244			X	X	X	X	Plasma Membrane	transporter
HUMAN29709	GK	0.974955277	0.964221825	0.944543828			X	X			Cytoplasm	kinase
HUMAN17148	GLA	0.603524229	0.612334802	0			X	X	X	X	Cytoplasm	enzyme
HUMAN20638	GLB1	0.716395864	0.787296898	0			X	X	X	X	Cytoplasm	enzyme
HUMAN28496	GLDC	0.86372549	0.92745098	0.885294118			X	X		X	Cytoplasm	enzyme
HUMAN29248	GLE1	0.842406877	0.871060172	0.944126074			X	X		X	Nucleus	other
HUMAN17583	GLI2	0.815889029	0.827868852	0.928751576			X	X			Nucleus	transcription regulator
HUMAN26221	GLI3	0.863291139	0.868987342	0.986708861			X	X	X		Nucleus	transcription regulator
HUMAN03387	GLUD1	0.96953405	0.865591398	0.887096774			X	X			Cytoplasm	enzyme
HUMAN02206	GLUL	0.924932976	0.973190349	1			X	X	X	X	Cytoplasm	enzyme
HUMAN21000	GLYCTK	0.835564054	0	0.971319312			X	X			Cytoplasm	kinase
HUMAN24102	GM2A	0.647668394	0.507772021	0.911917098			X	X		X	Cytoplasm	enzyme
HUMAN18275	GMPPA	0.858350951	0.849894292	0.88372093			X	X	X		Cytoplasm	enzyme
HUMAN20918	GMPPB	0.909560724	0.956072351	0.92248062			X	X	X	X	Cytoplasm	enzyme
HUMAN14307	GNA11	0.969359331	0	0.991643454			X	X			Plasma Membrane	enzyme
HUMAN20935	GNAI2	0.985915493	0.985915493	1			X		X		Plasma Membrane	enzyme
HUMAN01368	GNAI3	0.985875706	0.988700565	1			X	X		X	Cytoplasm	enzyme
HUMAN13724	GNAL	0.984251969	0.994750656	0.997375328			X	X		X	Cytoplasm	enzyme
HUMAN11059	GNAO1	0	0	0			X	X		X	Plasma Membrane	enzyme
HUMAN28808	GNAQ	0.997214485	0.877437326	1			X	X	X		Plasma Membrane	enzyme
HUMAN19219	GNAS	0	0	0			X	X	X		Plasma Membrane	enzyme
HUMAN01369	GNAT2	0.95480226	0.963276836	0.997175141			X	X			Plasma Membrane	enzyme
HUMAN21827	GNB4	0.917647059	0.997058824	0.905882353			X	X			Plasma Membrane	enzyme
HUMAN28698	GNE	0.969455511	0.969455511	0.811420983			X	X		X	Cytoplasm	kinase
HUMAN02643	GNPAT	0.804411765	0.889705882	0.941176471			X	X		X	Cytoplasm	enzyme
HUMAN07007	GNPTAB	0.85111465	0.855095541	0.977707006			X	X	X	X	Cytoplasm	enzyme
HUMAN10238	GNPTG	0.73442623	0.645901639	0.878688525			X	X	X	X	Cytoplasm	enzyme
HUMAN27592	GNRH1	0.717391304	0.75	0.913043478			X	X		X	Extracellular Space	other
HUMAN02116	GORAB	0.697969543	0.76142132	0.941624365			X	X		X	Cytoplasm	other
HUMAN12843	GOSR2	0	0	0			X	X		X	Cytoplasm	transporter
HUMAN11810	GP1BA	0.57208589	0	0.840490798			X		X	X	Plasma Membrane	transmembrane receptor
HUMAN19732	GP1BB	0.631067961	0.54368932	0.961165049			X		X	X	Plasma Membrane	other
HUMAN16327	GP6	0	0	0			X		X	X	Plasma Membrane	transmembrane receptor
HUMAN21468	GP9	0.587570621	0.813559322	0.966101695			X		X	X	Plasma Membrane	other
HUMAN30350	GPC3	0.766169154	0.918739635	0.955223881			X	X	X	X	Plasma Membrane	other
HUMAN07762	GPC6	0.963963964	0	0.990990991			X		X		Plasma Membrane	transmembrane receptor
HUMAN06387	GPD1	0.94269341	0.902578797	0.977077364			X		X		Cytoplasm	enzyme
HUMAN20627	GPD1L	0.943019943	0.948717949	0.991452991			X	X	X		Cytoplasm	enzyme
HUMAN30399	GPR101	0.716535433	0.842519685	0.960629921			X		X		Plasma Membrane	G-protein coupled receptor
HUMAN29582	GPR143	0.767326733	0	0.967821782			X	X			Plasma Membrane	G-protein coupled receptor
HUMAN01342	GPSM2	0.891812865	0.928362573	0.986842105			X	X			Nucleus	other
HUMAN10997	GPT2	0.936902486	0	0			X	X		X	Cytoplasm	enzyme
HUMAN28100	GRHL2	0.9472	0.9568	0.9952			X	X		X	Nucleus	transcription regulator
HUMAN28706	GRHPR	0	0	0			X		X		Cytoplasm	enzyme
HUMAN22672	GRID2	0.906653426	0.909632572	0.997020854			X	X		X	Plasma Membrane	ion channel
HUMAN06762	GRIP1	0.908687943	0.916666667	0.964539007			X	X	X	X	Plasma Membrane	transcription regulator
HUMAN25699	GRM1	0.940536013	0.950586265	0.738693467			X	X			Plasma Membrane	G-protein coupled receptor
HUMAN12777	GRN	0.752107926	0.720067454	0.935919056			X	X			Extracellular Space	growth factor
HUMAN24010	GRXCR2	0.814516129	0.879032258	0.951612903			X	X			Plasma Membrane	other
HUMAN29107	GSN	0.905370844	0.900255754	0.928388747			X	X	X		Extracellular Space	other
HUMAN25785	GTF2H5	1	1	1			X	X		X	Nucleus	other
HUMAN14970	GTPBP3	0.753816794	0	0.914122137			X	X	X		Cytoplasm	enzyme
HUMAN25062	GUCA1B	0.89	0.89	1			X	X			Cytoplasm	other
HUMAN11978	GUCY2D	0.844968268	0.824116047	0.976427924			X	X			Plasma Membrane	kinase
HUMAN26363	GUSB	0.718894009	0.812596006	0.941628264			X	X	X	X	Cytoplasm	enzyme
HUMAN21635	GYG1	0.868571429	0.897142857	0.942857143			X	X	X		Cytoplasm	enzyme
HUMAN15965	GYS1	0.96743555	0.962008141	0.963364993			X	X	X		Cytoplasm	enzyme
HUMAN06117	GYS2	0.937411095	0.957325747	0.940256046			X	X			Cytoplasm	enzyme
HUMAN16708	HADHA	0.851900393	0.882044561	0.981651376			X	X	X	X	Cytoplasm	enzyme
HUMAN16710	HADHB	0.896624473	0.94092827	0.892405063			X	X	X	X	Cytoplasm	enzyme
HUMAN23921	HARS	0.944990177	0.958742633	0.986247544			X	X			Cytoplasm	enzyme
HUMAN18741	HARS2	0.956937799	0	0.995215311			X	X			Cytoplasm	enzyme
HUMAN01765	HAX1	0	0.804878049	0.951219512			X	X			Cytoplasm	other
HUMAN10141	HBA1	0.746478873	0.830985915	0.971830986			X		X	X	Extracellular Space	transporter
HUMAN04027	HBB	0.80952381	0	0			X		X	X	Cytoplasm	transporter
HUMAN04034	HBG2	0	0	0			X		X	X	Cytoplasm	other
HUMAN29589	HCCS	0.880597015	0.925373134	0.981343284			X	X	X	X	Cytoplasm	enzyme
HUMAN12679	HCRT	0.770992366	0.870229008	0.954198473			X	X			Extracellular Space	other
HUMAN18476	HDAC4	0.925276753	0.907749077	0.987084871			X	X	X		Nucleus	transcription regulator
HUMAN29833	HDAC6	0.748148148	0.780246914	0.985185185			X	X			Nucleus	transcription regulator
HUMAN30038	HDAC8	0.962864721	0.899204244	0.99204244			X	X	X	X	Nucleus	transcription regulator
HUMAN05687	HEPACAM	0.899038462	0.939903846	0.985576923			X	X			Plasma Membrane	other
HUMAN09179	HERC2	0.95717832	0.967314853	0.95097228			X	X			Cytoplasm	enzyme
HUMAN11982	HES7	0	0	0.960869565			X	X		X	Nucleus	transcription regulator
HUMAN21060	HESX1	0.821621622	0.886486486	0.945945946			X	X			Nucleus	transcription regulator
HUMAN23493	HEXB	0	0.631294964	0.956834532			X	X	X		Cytoplasm	enzyme
HUMAN24610	HFE	0.66954023	0.75	0.945402299	X		X	X	X	X	Plasma Membrane	transmembrane receptor
HUMAN01536	HFE2	0.856807512	0.922535211	0.983568075			X		X		Plasma Membrane	other
HUMAN21366	HGD	0.912359551	0.946067416	0.984269663			X	X	X		Cytoplasm	enzyme
HUMAN26490	HGF	0.902472527	0.927197802	0.980769231			X	X			Extracellular Space	growth factor
HUMAN27773	HGSNAT	0	0.814173228	0.724409449			X	X	X	X	Cytoplasm	enzyme
HUMAN17990	HIBCH	0	0	0			X	X	X		Cytoplasm	enzyme
HUMAN23745	HINT1	0.944444444	0	0.992063492			X	X			Nucleus	enzyme
HUMAN03226	HK1	0.796959826	0.929424539	0.963083605			X	X		X	Cytoplasm	kinase
HUMAN19511	HLCS	0.699724518	0.792011019	0.97107438			X	X		X	Cytoplasm	enzyme
HUMAN05604	HMBS	0.908587258	0.941828255	0.944598338			X	X	X	X	Cytoplasm	enzyme
HUMAN30458	HMGB3	0.975	0.97	0.99			X	X			Nucleus	other
HUMAN00472	HMGCL	0.889230769	0.870769231	0.904615385			X	X			Cytoplasm	enzyme
HUMAN20058	HMOX1	0.802083333	0.868055556	0.965277778			X		X		Cytoplasm	enzyme
HUMAN22196	HMX1	0.82183908	0.890804598	0.985632184			X	X			Nucleus	transcription regulator
HUMAN12478	HNF1B	0.971274686	0.980251346	0.992818671			X	X			Nucleus	transcription regulator
HUMAN06525	HNRNPA1	0.508064516	0	0.475806452			X	X			Nucleus	enzyme
HUMAN26091	HNRNPA2B1	0.994334278	0.994334278	0.960339943			X	X			Nucleus	other
HUMAN22601	HNRNPDL	0.633333333	0.988095238	0.99047619			X	X			Nucleus	other
HUMAN26096	HOXA1	0.862686567	0.853731343	0.985074627			X	X			Nucleus	transcription regulator
HUMAN26105	HOXA11	0.974440895	0.932907348	0.990415335			X	X	X		Nucleus	transcription regulator
HUMAN26097	HOXA2	0.938829787	0.970744681	0.984042553			X	X			Nucleus	transcription regulator
HUMAN12895	HOXB1	0	0	0			X	X			Nucleus	transcription regulator
HUMAN00683	HPCA	1	1	1			X	X			Cytoplasm	other
HUMAN23060	HPGD	0.883458647	0.943609023	0.988721805			X	X	X	X	Cytoplasm	enzyme
HUMAN30354	HPRT1	0.95412844	0.940366972	0			X	X			Cytoplasm	enzyme
HUMAN03519	HPS1	0.824285714	0.848571429	0.887142857			X	X	X	X	Cytoplasm	other
HUMAN21637	HPS3	0.809760956	0.902390438	0.979083665			X	X			Cytoplasm	other
HUMAN19926	HPS4	0.600282486	0.711864407	0.929378531			X			X	Cytoplasm	other
HUMAN04243	HPS5	0.801594331	0.873339238	0.953055802			X		X		Cytoplasm	other
HUMAN03576	HPS6	0.807741935	0.869677419	0.966451613			X		X	X	Cytoplasm	other
HUMAN03520	HPSE2	0	0.662162162	0.998310811			X	X			Plasma Membrane	enzyme
HUMAN03867	HRAS	1	0	1			X	X	X	X	Plasma Membrane	enzyme
HUMAN11236	HSD11B2	0.859259259	0.654320988	0.92345679			X		X		Cytoplasm	enzyme
HUMAN29928	HSD17B10	0.881226054	0.91954023	0.969348659			X	X	X	X	Cytoplasm	enzyme
HUMAN23698	HSD17B4	0.797634691	0.798948752	0			X	X	X	X	Cytoplasm	enzyme
HUMAN01487	HSD3B2	0.731182796	0.803763441	0.959677419			X		X		Cytoplasm	enzyme
HUMAN26463	HSPB1	0.824390244	0.882926829	1			X	X			Cytoplasm	other
HUMAN23343	HSPB3	0.886666667	0.9	0.96			X	X			Cytoplasm	other
HUMAN07238	HSPB8	0.954081633	0.933673469	1			X	X		X	Cytoplasm	kinase
HUMAN18026	HSPD1	0.97556719	0.980802792	0.991273997			X	X		X	Cytoplasm	enzyme
HUMAN00436	HSPG2	0	0.89114097	0.947392394			X	X		X	Extracellular Space	enzyme
HUMAN03732	HTRA1	0.883333333	0.660416667	0.979166667			X	X	X		Extracellular Space	peptidase
HUMAN22137	HTT	0.889560789	0.89624443	0.965308721			X	X			Cytoplasm	transcription regulator
HUMAN29929	HUWE1	0.702103338	0.982167353	0.938728852			X	X			Nucleus	transcription regulator
HUMAN11357	HYDIN	0.768209334	0.799843781	0.956453818			X		X	X	Cytoplasm	other
HUMAN05705	HYLS1	0.822742475	0.882943144	0.973244147			X	X	X		Nucleus	other
HUMAN02519	IARS2	0.820158103	0.84486166	0.979249012			X	X		X	Cytoplasm	enzyme
HUMAN02603	IBA57	0.699438202	0	0.941011236			X	X			Cytoplasm	other
HUMAN25203	ICK	0.856012658	0.933544304	0.985759494			X	X			Cytoplasm	kinase
HUMAN18101	ICOS	0.658291457	0.708542714	0.964824121			X			X	Plasma Membrane	transmembrane receptor
HUMAN10042	IDH2	0	0.880530973	0			X	X	X		Cytoplasm	enzyme
HUMAN30436	IDS	0.794545455	0.727272727	0.950909091			X	X	X	X	Cytoplasm	enzyme
HUMAN22077	IDUA	0.745788668	0.7856049	0.963246554			X	X	X	X	Cytoplasm	enzyme
HUMAN13932	IER3IP1	0	0	0			X	X			Cytoplasm	other
HUMAN17795	IFIH1	0.796097561	0.830243902	0.983414634			X	X	X	X	Nucleus	enzyme
HUMAN21480	IFT122	0.876934985	0.892414861	0.845201238			X	X	X	X	Nucleus	other
HUMAN10251	IFT140	0.818057456	0	0.958960328			X	X	X		Extracellular Space	other
HUMAN16767	IFT172	0	0.949113779	0.991995426			X	X	X		Extracellular Space	other
HUMAN20087	IFT27	0.844086022	0.919354839	0.967741935			X	X		X	Extracellular Space	enzyme
HUMAN29996	IGBP1	0.81120944	0.840707965	0.973451327			X	X		X	Cytoplasm	phosphatase
HUMAN07021	IGF1	0	0	0			X	X			Extracellular Space	growth factor
HUMAN10090	IGF1R	0.942209217	0.982443307	0.995610827			X	X		X	Plasma Membrane	transmembrane receptor
HUMAN03942	IGF2	0.656779661	0.86440678	0.733050847			X	X	X		Extracellular Space	growth factor
HUMAN22444	IGFBP7	0.822695035	0.939716312	0.989361702			X		X		Extracellular Space	transporter
HUMAN09036	IGHM	0	0	0			X			X	Plasma Membrane	transmembrane receptor
HUMAN05061	IGHMBP2	0.780463243	0.825780463	0.948640483			X	X		X	Nucleus	enzyme
HUMAN19867	IGLL1	0.549295775	0	0			X	X		X	Plasma Membrane	other
HUMAN01469	IGSF3	0.906095552	0.915156507	0.967874794			X			X	Plasma Membrane	other
HUMAN18242	IHH	0.948905109	0	0.99513382			X			X	Extracellular Space	enzyme
HUMAN29008	IKBKAP	0.815315315	0.887387387	0.960960961			X	X	X	X	Cytoplasm	other
HUMAN27751	IKBKB	0	0	0.796875			X			X	Cytoplasm	kinase
HUMAN30573	IKBKG	0.751540041	0.796714579	0.850102669			X	X	X	X	Nucleus	kinase
HUMAN05553	IL10RA	0.565743945	0.6816609	0.923875433			X		X		Plasma Membrane	transmembrane receptor
HUMAN28642	IL11RA	0.822274882	0.886255924	0			X	X	X		Plasma Membrane	transmembrane receptor
HUMAN21059	IL17RD	0.874154263	0.902571042	0.98782138			X	X		X	Cytoplasm	other
HUMAN29701	IL1RAPL1	0.989942529	0.627873563	0.997126437			X	X			Plasma Membrane	transmembrane receptor
HUMAN17531	IL1RN	0.655367232	0.790960452	0.847457627			X			X	Extracellular Space	cytokine
HUMAN22844	IL21	0.549382716	0.728395062	0.962962963			X			X	Extracellular Space	cytokine
HUMAN10752	IL21R	0.633828996	0.711895911	0.964684015			X			X	Plasma Membrane	transmembrane receptor
HUMAN02847	IL2RA	0.606617647	0.621323529	0.919117647			X			X	Plasma Membrane	transmembrane receptor
HUMAN30012	IL2RG	0.742547425	0.842818428	0.975609756			X	X		X	Plasma Membrane	transmembrane receptor
HUMAN21381	ILDR1	0.796703297	0.754578755	0.968864469			X	X			Plasma Membrane	transmembrane receptor
HUMAN21240	IMPG2	0.723609992	0.804190169	0.970185334			X	X			Extracellular Space	other
HUMAN08993	INF2	0.446757406	0.433146517	0.326661329			X	X			Cytoplasm	other
HUMAN29423	INPP5E	0.77173913	0.722049689	0.979813665			X	X	X	X	Cytoplasm	phosphatase
HUMAN05131	INPPL1	0.776629571	0.968203498	0.984896661			X	X		X	Cytoplasm	phosphatase
HUMAN03944	INS	0.827272727	0.881818182	0			X	X			Extracellular Space	other
HUMAN14487	INSR	0.939218524	0.939218524	0.983357453			X	X	X		Plasma Membrane	kinase
HUMAN28961	INVS	0	0	0			X		X	X	Nucleus	transcription regulator
HUMAN29925	IQSEC2	0.603494624	0.825268817	0.772849462			X	X			Cytoplasm	other
HUMAN06246	IRAK4	0.843478261	0.92826087	0			X			X	Cytoplasm	kinase
HUMAN23769	IRF1	0.855384615	0.913846154	0.864615385			X			X	Nucleus	transcription regulator
HUMAN02461	IRF6	0.982869379	0.933618844	1			X	X			Nucleus	transcription regulator
HUMAN11047	IRX5	0.946169772	0.977225673	0.989648033			X	X	X	X	Nucleus	transcription regulator
HUMAN08651	ISCA2	0	0.88961039	0.974025974			X	X		X	Cytoplasm	other
HUMAN07085	ISCU	0.97005988	0.988023952	0.994011976			X	X	X	X	Cytoplasm	other
HUMAN26017	ISPD	0.725055432	0.7827051	0.940133038			X	X			Cytoplasm	enzyme
HUMAN23335	ITGA2	0.815410669	0.857747671	0.979678239			X		X		Plasma Membrane	transmembrane receptor
HUMAN12949	ITGA3	0.871482176	0.864915572	0.946529081			X	X		X	Plasma Membrane	other
HUMAN06568	ITGA7	0.82980525	0.872142252	0.930567316			X	X		X	Plasma Membrane	other
HUMAN02909	ITGA8	0.888993415	0.852304798	0.976481656			X		X	X	Plasma Membrane	other
HUMAN07649	ITM2B	0.962406015	0.819548872	1			X	X	X		Plasma Membrane	other
HUMAN20425	ITPR1	0.973168963	0.985134155	0.964829587			X	X		X	Cytoplasm	ion channel
HUMAN09277	IVD	0.899061033	0.906103286	0.96713615			X	X	X		Cytoplasm	enzyme
HUMAN25739	IYD	0.837370242	0.882352941	0.965397924			X	X			Plasma Membrane	enzyme
HUMAN18697	JAG1	0.960591133	0.97454844	0.999178982			X	X	X		Extracellular Space	growth factor
HUMAN20475	JAGN1	0.978142077	0.983606557	0.994535519			X			X	Cytoplasm	other
HUMAN28476	JAK2	0.946113074	0.945229682	0.984982332			X	X	X	X	Cytoplasm	kinase
HUMAN14998	JAK3	0.809608541	0.889679715	0.977758007			X	X		X	Cytoplasm	kinase
HUMAN05752	JAM3	0.85483871	0.903225806	0.990322581			X	X			Plasma Membrane	other
HUMAN19021	JPH2	0.872126437	0	0.978448276			X		X	X	Cytoplasm	enzyme
HUMAN11549	JPH3	0.922459893	0.914438503	0.979946524			X	X			Plasma Membrane	ion channel
HUMAN12651	JUP	0.979865772	0.989261745	0.997315436			X	X	X		Plasma Membrane	other
HUMAN28448	KANK1	0.841715976	0.856508876	0.718934911			X	X			Nucleus	transcription regulator
HUMAN12827	KANSL1	0.838914027	0.949321267	0.990950226	X		X	X	X	X	Nucleus	other
HUMAN11432	KARS	0.9136	0.936	0.8928			X	X			Cytoplasm	enzyme
HUMAN27744	KAT6A	0.710578842	0.770958084	0.988023952			X	X	X	X	Nucleus	enzyme
HUMAN03309	KAT6B	0.290400386	0.944042451	0.673902557			X	X	X	X	Nucleus	enzyme
HUMAN11118	KATNB1	0	0	0			X	X			Cytoplasm	enzyme
HUMAN09649	KBTBD13	0	0	0.958515284			X	X			Cytoplasm	other
HUMAN19485	KCNE2	0.821138211	0.910569106	0			X	X	X		Plasma Membrane	ion channel
HUMAN05185	KCNE3	0.922330097	0.922330097	0.990291262			X		X		Plasma Membrane	ion channel
HUMAN01958	KCNJ10	0.963060686	0	0			X	X	X	X	Plasma Membrane	ion channel
HUMAN18391	KCNJ13	0.938888889	0.966666667	0.983333333			X	X			Plasma Membrane	ion channel
HUMAN19518	KCNJ6	0.978723404	0.997635934	1			X	X		X	Plasma Membrane	ion channel
HUMAN03328	KCNMA1	0	0	0			X	X			Plasma Membrane	ion channel
HUMAN29404	KCNT1	0.890127389	0.888535032	0.88455414			X	X			Plasma Membrane	ion channel
HUMAN20097	KCTD17	0.644859813	0	0.651090343			X	X		X	Cytoplasm	other
HUMAN26370	KCTD7	0.972318339	0	0.996539792			X	X			Plasma Membrane	ion channel
HUMAN29922	KDM5C	0.76025641	0.946153846	0.797435897			X	X		X	Nucleus	enzyme
HUMAN22417	KDR	0.862094395	0.929941003	0.98820059			X		X		Plasma Membrane	kinase
HUMAN28224	KIAA0196	0.955996549	0.98446937	0.996548749			X	X	X		Cytoplasm	other
HUMAN08459	KIAA0586	0.623479319	0.720194647	0.863746959			X	X		X	Cytoplasm	other
HUMAN30056	KIAA2022	0.865435356	0.903034301	0.976912929			X	X			Nucleus	enzyme
HUMAN03432	KIF11	0.803030303	0.880681818	0.974431818			X	X	X		Nucleus	other
HUMAN02299	KIF14	0.685679612	0.82038835	0.958131068			X	X			Cytoplasm	enzyme
HUMAN18499	KIF1A	0.478503629	0.97319933	0.462311558			X	X			Cytoplasm	other
HUMAN00218	KIF1B	0.957761931	0.966538673	0.459681843			X	X	X		Cytoplasm	transporter
HUMAN11823	KIF1C	0.922937443	0.943789665	0			X	X			Cytoplasm	other
HUMAN06222	KIF21A	0.91218638	0.95818399	0.989247312			X	X			Cytoplasm	other
HUMAN10824	KIF22	0.798496241	0.908270677	0.962406015			X	X		X	Nucleus	other
HUMAN23397	KIF2A	0.935483871	0.942204301	0.946236559			X	X			Cytoplasm	other
HUMAN30003	KIF4A	0.86525974	0.950487013	0.992694805			X	X		X	Nucleus	other
HUMAN06675	KIF5A	0.972868217	0.990310078	0.876937984			X	X		X	Cytoplasm	transporter
HUMAN17719	KIF5C	0.977011494	0.988505747	0.898641588			X	X		X	Cytoplasm	enzyme
HUMAN10024	KIF7	0.883842144	0.895011169	0.975428146			X	X	X		Extracellular Space	other
HUMAN05720	KIRREL3	0.947300771	0.946015424	0.93059126			X	X			Extracellular Space	other
HUMAN14161	KISS1R	0.831658291	0.763819095	0.75879397			X	X		X	Plasma Membrane	G-protein coupled receptor
HUMAN22416	KIT	0.840163934	0.885245902	0.979508197			X	X			Plasma Membrane	transmembrane receptor
HUMAN18753	KIZ	0.680534918	0.722139673	0.9346211			X	X			Cytoplasm	other
HUMAN07552	KL	0.768774704	0.699604743	0.960474308			X		X		Extracellular Space	enzyme
HUMAN14786	KLF1	0.696132597	0.82320442	0.966850829			X		X		Nucleus	transcription regulator
HUMAN23847	KLHL3	0	0.96592845	0.99318569			X		X		Cytoplasm	other
HUMAN20735	KLHL40	0.818035427	0.671497585	0.988727858			X	X		X	Cytoplasm	other
HUMAN17834	KLHL41	0.952145215	0.978547855	0.99339934			X	X		X	Cytoplasm	other
HUMAN26061	KLHL7	0	0	0			X		X		Nucleus	other
HUMAN05571	KMT2A	0.877895267	0.914652568	0.976586103			X	X		X	Nucleus	transcription regulator
HUMAN06335	KMT2D	0.250135452	0.266209139	0.980856059			X	X	X	X	Nucleus	transcription regulator
HUMAN09288	KNL1	0.412894962	0.70324509	0.901793339			X	X			Nucleus	other
HUMAN15886	KPTN	0.880733945	0.931192661	0.967889908			X	X			Plasma Membrane	other
HUMAN06143	KRAS	0	0	0			X	X	X	X	Cytoplasm	enzyme
HUMAN26538	KRIT1	0.952445652	0.989130435	0.993206522			X	X	X		Plasma Membrane	other
HUMAN12585	KRT10	0.501712329	0.506849315	0.529109589			X		X	X	Cytoplasm	other
HUMAN12645	KRT17	0.893518519	0.953703704	0.990740741			X	X		X	Cytoplasm	other
HUMAN06469	KRT18	0.846511628	0.890697674	0.990697674			X	X	X	X	Cytoplasm	other
HUMAN06466	KRT8	0	0	0.935420744			X	X	X	X	Cytoplasm	other
HUMAN17700	KYNU	0.84516129	0.875268817	0.980645161			X	X	X		Cytoplasm	enzyme
HUMAN30520	L1CAM	0.45982498	0.91964996	0.971360382			X	X			Plasma Membrane	other
HUMAN08373	L2HGDH	0.805615551	0	0.879049676			X	X			Cytoplasm	enzyme
HUMAN13692	LAMA1	0.766504065	0.796747967	0.941463415			X	X		X	Extracellular Space	other
HUMAN25572	LAMA2	0.874119154	0.885329917	0.956758488			X	X			Extracellular Space	other
HUMAN13797	LAMA3	0	0.813981398	0.96189619			X		X		Extracellular Space	other
HUMAN25487	LAMA4	0	0	0			X		X		Extracellular Space	enzyme
HUMAN02221	LAMB2	0.922311995	0.880671224	0.987569919			X	X			Extracellular Space	enzyme
HUMAN29313	LAMC3	0.74031746	0.773333333	0.640634921			X	X			Extracellular Space	other
HUMAN30287	LAMP2	0	0	0			X	X	X		Plasma Membrane	enzyme
HUMAN01840	LAMTOR2	0.713333333	0	0.72			X			X	Cytoplasm	other
HUMAN20052	LARGE1	0.973544974	0.970899471	0.998677249			X	X			Cytoplasm	enzyme
HUMAN22803	LARP7	0.762308998	0.86417657	0.96434635			X	X		X	Nucleus	other
HUMAN24013	LARS	0.901360544	0.949829932	0.971088435			X	X			Cytoplasm	enzyme
HUMAN02560	LBR	0.738211382	0.82601626	0.982113821			X	X	X	X	Nucleus	enzyme
HUMAN25306	LCA5	0.694404591	0.803443329	0.952654232			X	X			Extracellular Space	other
HUMAN00659	LCK	0.912801484	0.953617811	0.599257885			X			X	Cytoplasm	kinase
HUMAN03379	LDB3	0	0	0			X	X	X		Cytoplasm	transporter
HUMAN04249	LDHA	0.867036011	0.944598338	0			X	X	X		Cytoplasm	enzyme
HUMAN00504	LDLRAP1	0.88961039	0.941558442	0			X		X		Cytoplasm	transporter
HUMAN06744	LEMD3	0.849615807	0.671789243	0.983534577			X	X		X	Nucleus	other
HUMAN26924	LEP	0.820359281	0.80239521	0.904191617			X	X		X	Extracellular Space	growth factor
HUMAN25921	LFNG	0	0	0			X			X	Cytoplasm	enzyme
HUMAN03445	LGI1	0.969479354	0.992818671	1			X	X			Plasma Membrane	other
HUMAN24957	LHFPL5	0.98173516	0.96803653	1			X	X			Plasma Membrane	other
HUMAN29410	LHX3	0.945273632	0.888059701	0.912935323			X	X			Nucleus	transcription regulator
HUMAN22336	LIAS	0.911290323	0.940860215	0.98655914			X	X	X	X	Cytoplasm	enzyme
HUMAN23282	LIFR	0.741112124	0.87420237	0.971741112			X	X	X	X	Plasma Membrane	transmembrane receptor
HUMAN10107	LINS1	0.577278732	0.725231176	0.94319683			X	X		X	Other	other
HUMAN03410	LIPA	0.754385965	0.779448622	0.98245614	X		X		X	X	Cytoplasm	enzyme
HUMAN15662	LIPE	0.719330855	0.783457249	0.92936803			X	X			Cytoplasm	enzyme
HUMAN17401	LIPT1	0.806970509	0.903485255	0.975871314			X	X			Cytoplasm	enzyme
HUMAN10515	LITAF	0	0	0			X	X			Nucleus	transcription regulator
HUMAN25254	LMBRD1	0.925925926	0.903703704	0.992592593			X	X			Cytoplasm	enzyme
HUMAN01843	LMNA	0.972891566	0	0.655120482			X	X	X	X	Nucleus	other
HUMAN23727	LMNB1	0.964163823	0	0.924914676			X	X	X		Nucleus	other
HUMAN14280	LMNB2	0.809677419	0.777419355	0.977419355			X	X		X	Nucleus	other
HUMAN21135	LMOD3	0.803571429	0.858928571	0.967857143			X	X			Cytoplasm	other
HUMAN29174	LMX1B	0.97044335	0.805418719	0.97044335			X	X	X	X	Nucleus	transcription regulator
HUMAN14411	LONP1	0.876955162	0.76016684	0.915537018			X	X	X	X	Cytoplasm	peptidase
HUMAN16627	LPIN1	0.841025641	0.854358974	0.896410256			X	X	X		Nucleus	phosphatase
HUMAN27508	LPL	0.922105263	0.915789474	0.993684211	X		X		X		Cytoplasm	enzyme
HUMAN22973	LRAT	0.782608696	0.873913043	0.991304348			X	X	X		Cytoplasm	enzyme
HUMAN22940	LRBA	0.849807894	0.913377576	0.975550122			X		X	X	Cytoplasm	other
HUMAN01437	LRIG2	0.889201878	0.913615023	0.976525822			X	X			Cytoplasm	other
HUMAN22787	LRIT3	0.734904271	0.770250368	0.923416789			X	X			Other	other
HUMAN17831	LRP2	0.765628357	0.774865736	0			X	X	X	X	Plasma Membrane	transporter
HUMAN04427	LRP4	0.966929134	0.973753281	0.963254593			X	X			Extracellular Space	other
HUMAN05049	LRP5	0.929411765	0.952941176	0			X	X	X		Plasma Membrane	transmembrane receptor
HUMAN22143	LRPAP1	0.717086835	0.75070028	0.949579832			X	X			Plasma Membrane	other
HUMAN16910	LRPPRC	0.763988522	0.795552367	0			X	X		X	Cytoplasm	other
HUMAN29187	LRSAM1	0.865836791	0.911479945	0.946058091			X	X			Cytoplasm	enzyme
HUMAN08652	LTBP2	0.811641955	0.863811093	0.969247666			X	X	X		Extracellular Space	other
HUMAN15571	LTBP4	0.875	0.92179803	0.983374384			X		X	X	Extracellular Space	growth factor
HUMAN24371	LTC4S	0.673333333	0.653333333	0.986666667			X	X			Cytoplasm	enzyme
HUMAN24459	LYRM4	0.879120879	0	0.967032967			X	X		X	Cytoplasm	other
HUMAN23749	LYRM7	0.836538462	0.894230769	0.923076923			X	X		X	Cytoplasm	other
HUMAN02677	LYST	0.629308077	0.903446461	0.975532755			X	X			Cytoplasm	transporter
HUMAN06786	LYZ	0	0.804054054	0.885135135			X		X		Extracellular Space	enzyme
HUMAN20782	LZTFL1	0	0	0			X	X			Cytoplasm	other
HUMAN19772	LZTR1	0.936904762	0.954761905	0.989285714			X	X	X	X	Cytoplasm	transcription regulator
HUMAN22942	MAB21L2	0.997214485	0.997214485	1			X	X			Nucleus	other
HUMAN11452	MAF	0.895781638	0	0			X	X	X		Nucleus	transcription regulator
HUMAN18999	MAFB	0.978328173	0	1			X		X		Nucleus	transcription regulator
HUMAN09160	MAGEL2	0.646116894	0.807045637	0.955164131			X	X		X	Cytoplasm	enzyme
HUMAN29468	MAN1B1	0.728183119	0.763948498	0.971387697			X	X			Cytoplasm	enzyme
HUMAN14758	MAN2B1	0.727992087	0.820969337	0.96933729			X	X		X	Cytoplasm	enzyme
HUMAN22734	MANBA	0.744027304	0.799772469	0.963594994			X	X		X	Cytoplasm	enzyme
HUMAN02997	MAP3K8	0.942184154	0.972162741	0			X			X	Cytoplasm	kinase
HUMAN06668	MARS	0.91	0.941111111	0.978888889			X	X	X	X	Cytoplasm	enzyme
HUMAN18034	MARS2	0.86846543	0.871838111	0.969645868			X	X		X	Cytoplasm	enzyme
HUMAN23454	MARVELD2	0.878136201	0.76344086	0.976702509			X	X			Plasma Membrane	other
HUMAN21933	MASP1	0.657967033	0.916208791	0.96978022			X	X			Extracellular Space	peptidase
HUMAN00235	MASP2	0.793002915	0.797376093	0.954810496			X			X	Extracellular Space	peptidase
HUMAN02981	MASTL	0.751990899	0.832764505	0.964732651			X		X		Cytoplasm	kinase
HUMAN03355	MAT1A	0.934177215	0.962025316	0.984810127			X	X			Cytoplasm	enzyme
HUMAN16651	MATN3	0.75308642	0.823045267	0.771604938			X	X			Extracellular Space	other
HUMAN29667	MBTPS2	0.978805395	0.984585742	0.994219653			X	X	X	X	Cytoplasm	peptidase
HUMAN21848	MCCC1	0.830344828	0.88	0			X	X			Cytoplasm	enzyme
HUMAN23473	MCCC2	0.88277087	0.879218472	0.964476021			X	X			Cytoplasm	enzyme
HUMAN16935	MCFD2	0.849315068	0	1			X		X	X	Cytoplasm	other
HUMAN27782	MCM4	0.951332561	0.943221321	0.988412514			X	X		X	Nucleus	enzyme
HUMAN14494	MCOLN1	0.918965517	0.920689655	0.986206897			X	X		X	Cytoplasm	ion channel
HUMAN27357	MCPH1	0.558083832	0.516167665	0.916167665			X	X			Nucleus	other
HUMAN30533	MECP2	0.899598394	0.965863454	0.939759036			X	X		X	Nucleus	transcription regulator
HUMAN30014	MED12	0.970601746	0.966926964	0.998621957			X	X	X	X	Nucleus	transcription regulator
HUMAN07216	MED13L	0.909049774	0.957918552	0.992307692			X		X		Nucleus	other
HUMAN05346	MED17	0.852534562	0.966205837	0.992319508			X	X			Nucleus	transcription regulator
HUMAN16044	MED25	0.931726908	0	0.99330656			X	X	X	X	Nucleus	other
HUMAN23576	MEF2C	0.915113872	0.919254658	1			X	X			Nucleus	transcription regulator
HUMAN10377	MEFV	0	0	0			X	X	X	X	Nucleus	other
HUMAN23733	MEGF10	0.935964912	0.946491228	0.988596491			X	X		X	Plasma Membrane	transmembrane receptor
HUMAN15659	MEGF8	0.936379613	0.93884007	0.934973638			X		X	X	Extracellular Space	other
HUMAN04838	MEN1	0.96097561	0.975609756	0.993495935			X	X	X		Nucleus	transcription regulator
HUMAN12743	MEOX1	0.811023622	0.893700787	0.964566929			X	X	X	X	Nucleus	transcription regulator
HUMAN10033	MESP2	0.602015113	0.473551637	0.876574307			X			X	Nucleus	transcription regulator
HUMAN13422	METTL23	0.873684211	0.778947368	0.978947368			X	X			Cytoplasm	other
HUMAN05947	MFAP5	0.774566474	0.820809249	0.913294798			X		X	X	Extracellular Space	other
HUMAN00268	MFN2	0.952443857	0.973579921	0.927344782			X	X		X	Cytoplasm	enzyme
HUMAN05620	MFRP	0.678756477	0	0.490500864			X	X			Plasma Membrane	transmembrane receptor
HUMAN22858	MFSD8	0.810810811	0.861003861	0.866795367			X	X	X	X	Nucleus	other
HUMAN08361	MGAT2	0.888143177	0.941834452	0			X	X	X	X	Cytoplasm	enzyme
HUMAN18726	MGME1	0.718023256	0	0.968023256			X	X	X	X	Cytoplasm	enzyme
HUMAN06072	MGP	0.5234375	0	0.625			X	X	X	X	Extracellular Space	other
HUMAN13778	MIB1	0.987077535	0.977137177	0.999005964			X		X		Cytoplasm	enzyme
HUMAN29587	MID1	0.991004498	0.988005997	1			X	X	X	X	Nucleus	other
HUMAN30210	MID2	0.94829932	0.923809524	0.970068027			X	X		X	Cytoplasm	other
HUMAN21139	MITF	0.941064639	0.756653992	0.773764259			X	X			Nucleus	transcription regulator
HUMAN18693	MKKS	0.780701754	0.836842105	0.971929825			X	X	X	X	Cytoplasm	other
HUMAN13050	MKS1	0.874776386	0.914132379	0.983899821			X	X	X	X	Cytoplasm	other
HUMAN20368	MLC1	0.885941645	0.838196286	0.968169761			X	X			Plasma Membrane	transporter
HUMAN20664	MLH1	0.883597884	0.925925926	0.989417989			X	X		X	Nucleus	enzyme
HUMAN11489	MLYCD	0.837728195	0.866125761	0.967545639			X	X	X		Cytoplasm	enzyme
HUMAN07111	MMAB	0.8	0.836	0.916			X	X		X	Cytoplasm	enzyme
HUMAN00917	MMACHC	0.833333333	0	0.960992908			X	X	X		Cytoplasm	enzyme
HUMAN11050	MMP2	0.954545455	0.9	0.921212121			X	X			Extracellular Space	peptidase
HUMAN19934	MN1	0.890151515	0.852272727	0.982575758			X	X			Nucleus	other
HUMAN27325	MNX1	0.857855362	0.471321696	0.413965087			X	X			Nucleus	transcription regulator
HUMAN25016	MOCS1	0	0	0			X	X			Cytoplasm	other
HUMAN23336	MOCS2	0	0	0			X	X			Cytoplasm	enzyme
HUMAN24713	MOG	0.689956332	0.698689956	0.834061135			X	X			Extracellular Space	other
HUMAN17177	MOGS	0.854241338	0.896057348	0.966547192			X	X		X	Cytoplasm	enzyme
HUMAN25835	MPC1	0.944954128	0	0.972477064			X	X		X	Cytoplasm	other
HUMAN11941	MPDU1	0.886639676	0.890688259	0.987854251			X	X		X	Cytoplasm	other
HUMAN09809	MPI	0.855791962	0.884160757	0			X	X	X		Cytoplasm	enzyme
HUMAN00851	MPL	0.806299213	0.57007874	0.965354331			X	X			Plasma Membrane	transmembrane receptor
HUMAN26217	MPLKIP	0.709497207	0.737430168	0.994413408			X	X	X		Nucleus	other
HUMAN02023	MPZ	0.891129032	0.911290323	0.987903226			X	X			Plasma Membrane	other
HUMAN05353	MRE11A	0.876230661	0.926863572	0.938115331			X	X	X		Nucleus	enzyme
HUMAN18303	MRPL44	0.870481928	0.909638554	0.963855422			X		X		Cytoplasm	enzyme
HUMAN03285	MRPS16	0.897810219	0	0.934306569			X	X	X		Cytoplasm	other
HUMAN21570	MRPS22	0.786111111	0.744444444	0.813888889			X	X	X		Cytoplasm	other
HUMAN04631	MS4A1	0.771043771	0.713804714	0.973063973			X			X	Plasma Membrane	other
HUMAN16945	MSH2	0.926124197	0.961456103	0.906852248			X	X		X	Nucleus	enzyme
HUMAN16947	MSH6	0.857352941	0.875735294	0.833088235			X	X			Nucleus	enzyme
HUMAN24253	MSX2	0.925093633	0.936329588	0.992509363			X	X			Nucleus	transcription regulator
HUMAN28559	MTAP	0	0	0			X	X	X		Nucleus	enzyme
HUMAN09646	MTFMT	0.791773779	0.871465296	0.938303342			X	X	X	X	Cytoplasm	enzyme
HUMAN00259	MTHFR	0.8723099	0.87661406	0.919655667			X	X	X		Cytoplasm	enzyme
HUMAN30452	MTM1	0.754560531	0.96185738	0.995024876			X	X		X	Cytoplasm	phosphatase
HUMAN05373	MTMR2	0.968895801	0.9844479	0.880248834			X	X		X	Cytoplasm	phosphatase
HUMAN25279	MTO1	0.75	0.829234973	0.558743169			X	X	X	X	Cytoplasm	enzyme
HUMAN02996	MTPAP	0	0.809278351	0.89347079			X	X		X	Cytoplasm	enzyme
HUMAN23186	MTRR	0.765517241	0.806896552	0.91862069			X	X			Cytoplasm	enzyme
HUMAN22718	MTTP	0	0	0			X	X	X		Cytoplasm	transporter
HUMAN29024	MUSK	0.929804373	0	0.983889528			X	X		X	Plasma Membrane	kinase
HUMAN07114	MVK	0.755050505	0.813131313	0.962121212			X	X	X		Cytoplasm	kinase
HUMAN04444	MYBPC3	0.889324961	0.906593407	0.968602826			X		X		Cytoplasm	other
HUMAN16635	MYCN	0.849137931	0	0.984913793			X	X	X	X	Nucleus	transcription regulator
HUMAN06864	MYF6	0.954545455	0.958677686	1			X	X			Nucleus	transcription regulator
HUMAN10579	MYH11	0.959575543	0.975745326	0.973218797			X	X	X		Cytoplasm	other
HUMAN16070	MYH14	0.908644401	0.923870334	0			X	X		X	Extracellular Space	enzyme
HUMAN12035	MYH2	0	0	0.802163833			X	X		X	Cytoplasm	enzyme
HUMAN12036	MYH3	0.983505155	0.976804124	0.996907216			X	X		X	Cytoplasm	enzyme
HUMAN08164	MYH6	0.970603404	0	0.970603404			X		X		Cytoplasm	enzyme
HUMAN08165	MYH7	0.976744186	0.827390181	0.982428941			X	X	X	X	Cytoplasm	enzyme
HUMAN12032	MYH8	0.72379969	0.9726381	0.987609706			X	X			Cytoplasm	enzyme
HUMAN20080	MYH9	0.968367347	0.983673469	0.992346939			X	X	X	X	Cytoplasm	enzyme
HUMAN07154	MYL2	0.813253012	0.975903614	0.975903614			X		X		Cytoplasm	other
HUMAN20808	MYL3	0.892307692	0.8	0.979487179			X		X		Cytoplasm	other
HUMAN21404	MYLK	0.84691745	0.880355277	0.906478579			X		X		Cytoplasm	kinase
HUMAN18815	MYLK2	0.822147651	0.869127517	0.520134228			X		X		Cytoplasm	kinase
HUMAN12144	MYO15A	0.818696884	0.856373938	0.94815864			X	X			Cytoplasm	other
HUMAN06650	MYO1A	0.873441994	0.89261745	0.966442953			X	X			Cytoplasm	peptidase
HUMAN09559	MYO1E	0.817689531	0.981949458	0.981949458			X		X		Cytoplasm	enzyme
HUMAN09508	MYO5A	0.952021563	0.958490566	0.991374663			X	X			Cytoplasm	enzyme
HUMAN05235	MYO7A	0.944469526	0.956207675	0			X	X	X		Cytoplasm	enzyme
HUMAN22822	MYOZ2	0.867424242	0.935606061	0.96969697			X		X		Other	other
HUMAN03195	MYPN	0.873484848	0.93030303	0.978030303			X		X		Cytoplasm	other
HUMAN30524	NAA10	0	0	0			X	X	X	X	Nucleus	enzyme
HUMAN23271	NADK2	0.92760181	0.966063348	0.995475113			X	X			Cytoplasm	kinase
HUMAN20265	NAGA	0.817518248	0.844282238	0.97810219			X	X	X		Cytoplasm	enzyme
HUMAN12689	NAGLU	0.779273217	0.818304172	0.9730821			X	X	X	X	Cytoplasm	enzyme
HUMAN12759	NAGS	0.822097378	0.852059925	0.970037453			X	X		X	Cytoplasm	enzyme
HUMAN07812	NALCN	0.979286536	0.991944764	0.999424626			X	X		X	Plasma Membrane	ion channel
HUMAN05264	NARS2	0.78197065	0.750524109	0.958071279			X	X			Cytoplasm	enzyme
HUMAN22116	NAT8L	0.927152318	0.947019868	0			X	X			Cytoplasm	enzyme
HUMAN16632	NBAS	0.859552931	0.88359342	0.956558414			X	X			Nucleus	other
HUMAN20811	NBEAL2	0.880174292	0.683732752	0.975308642			X		X	X	Cytoplasm	other
HUMAN28004	NBN	0.696286472	0.769230769	0.954907162			X	X		X	Nucleus	other
HUMAN26430	NCF1	0.823076923	0.871794872	0.969230769			X			X	Cytoplasm	enzyme
HUMAN02228	NCF2	0	0.868821293	0.891634981			X			X	Cytoplasm	enzyme
HUMAN20091	NCF4	0	0	0			X			X	Cytoplasm	enzyme
HUMAN10574	NDE1	0.820895522	0.913432836	0.949253731			X	X			Nucleus	other
HUMAN09161	NDN	0.838006231	0.881619938	0.968847352			X	X		X	Nucleus	transcription regulator
HUMAN29762	NDP	0.939849624	0.954887218	1			X	X	X		Extracellular Space	growth factor
HUMAN28259	NDRG1	0.934010152	0.944162437	0.992385787			X	X			Nucleus	kinase
HUMAN24077	NDST1	0.979591837	0.987528345	0.933106576			X	X		X	Cytoplasm	enzyme
HUMAN30276	NDUFA1	0.828571429	0	0.9			X	X	X	X	Cytoplasm	enzyme
HUMAN18484	NDUFA10	0.568764569	0.587412587	0.657342657			X	X		X	Cytoplasm	transporter
HUMAN14430	NDUFA11	0.666666667	0	0.936170213			X	X	X	X	Cytoplasm	enzyme
HUMAN06938	NDUFA12	0.903448276	0.910344828	0.944827586			X	X		X	Cytoplasm	enzyme
HUMAN23914	NDUFA2	0.828282828	0.858585859	0.97979798			X	X		X	Cytoplasm	enzyme
HUMAN05831	NDUFA9	0.75862069	0.848806366	0.893899204			X	X		X	Cytoplasm	enzyme
HUMAN09317	NDUFAF1	0.804281346	0.844036697	0.926605505			X	X	X	X	Cytoplasm	other
HUMAN23393	NDUFAF2	0.781065089	0.786982249	0.940828402			X	X	X	X	Cytoplasm	enzyme
HUMAN20883	NDUFAF3	0.798913043	0.836956522	0.961956522			X	X	X	X	Nucleus	other
HUMAN25387	NDUFAF4	0.72	0.782857143	0.891428571			X	X	X	X	Cytoplasm	other
HUMAN18706	NDUFAF5	0.84057971	0.910144928	0.965217391			X	X	X	X	Cytoplasm	other
HUMAN28049	NDUFAF6	0	0	0			X	X		X	Cytoplasm	other
HUMAN29781	NDUFB11	0.73006135	0.81595092	0.865030675			X	X	X		Cytoplasm	enzyme
HUMAN18060	NDUFB3	0	0.816326531	0.959183673			X	X	X	X	Cytoplasm	enzyme
HUMAN28216	NDUFB9	0.860335196	0.905027933	0			X	X	X	X	Cytoplasm	enzyme
HUMAN18107	NDUFS1	0.931174089	0.964912281	0.928475034			X	X	X	X	Cytoplasm	enzyme
HUMAN02012	NDUFS2	0.924406048	0.941684665	0.978401728			X	X	X	X	Cytoplasm	enzyme
HUMAN04454	NDUFS3	0.852272727	0.916666667	0.96969697			X	X	X	X	Cytoplasm	enzyme
HUMAN23340	NDUFS4	0.88	0.897142857	0.96			X	X	X	X	Cytoplasm	enzyme
HUMAN23169	NDUFS6	0	0.85483871	0.919354839			X	X	X	X	Cytoplasm	enzyme
HUMAN05036	NDUFS8	0	0.933333333	0.885714286			X	X		X	Cytoplasm	enzyme
HUMAN05023	NDUFV1	0.92887931	0.974137931	0.987068966			X	X	X	X	Cytoplasm	enzyme
HUMAN05937	NECAP1	0.930909091	0.949090909	0.803636364			X	X			Plasma Membrane	other
HUMAN19956	NEFH	0.815686275	0.715686275	0.92254902			X	X		X	Cytoplasm	other
HUMAN27589	NEFL	0.848987109	0.985267035	0.996316759			X	X		X	Cytoplasm	other
HUMAN23042	NEK1	0.767496112	0.828926905	0.904354588			X	X	X	X	Nucleus	kinase
HUMAN12282	NEK8	0	0	0			X		X	X	Nucleus	kinase
HUMAN24825	NEU1	0.81686747	0.874698795	0.973493976			X	X	X		Cytoplasm	enzyme
HUMAN01185	NEXN	0.860740741	0.948148148	0.983703704			X		X		Plasma Membrane	other
HUMAN12346	NF1	0.975695667	0.979922508	0.973230011			X	X	X	X	Cytoplasm	other
HUMAN19959	NF2	0.964705882	0.996638655	0.998319328			X	X			Plasma Membrane	other
HUMAN14803	NFIX	0.992031873	0.980079681	0.982071713			X	X	X	X	Nucleus	transcription regulator
HUMAN22732	NFKB1	0.868937049	0.918472652	0.986584107			X			X	Nucleus	transcription regulator
HUMAN03583	NFKB2	0.908888889	0	0.972222222			X			X	Nucleus	transcription regulator
HUMAN08309	NFKBIA	0.90851735	0.930599369	0.981072555			X	X		X	Cytoplasm	transcription regulator
HUMAN17086	NFU1	0.838582677	0.791338583	0.88976378			X	X	X	X	Cytoplasm	other
HUMAN01461	NGF	0.858921162	0.871369295	0			X	X	X		Extracellular Space	growth factor
HUMAN20603	NGLY1	0.821100917	0.870030581	0.798165138			X	X			Cytoplasm	enzyme
HUMAN24561	NHLRC1	0.837974684	0.848101266	0.982278481			X	X			Cytoplasm	enzyme
HUMAN24337	NHP2	0	0.947712418	1			X	X			Nucleus	other
HUMAN29644	NHS	0.786503067	0.809202454	0.975460123			X	X			Nucleus	other
HUMAN08385	NIN	0.740740741	0.856540084	0.365213315			X	X		X	Cytoplasm	other
HUMAN09144	NIPA1	0.939209726	0.987841945	0.817629179			X	X			Plasma Membrane	transporter
HUMAN23274	NIPBL	0.959343795	0.980385164	0.993223966			X	X	X	X	Nucleus	transcription regulator
HUMAN08317	NKX2-1	0.912718204	0	0.917705736			X	X	X	X	Nucleus	transcription regulator
HUMAN24244	NKX2-5	0	0	0			X	X	X		Nucleus	transcription regulator
HUMAN27580	NKX2-6	0.481727575	0	0.936877076			X		X		Nucleus	transcription regulator
HUMAN16825	NLRC4	0.76171875	0	0.954101563			X		X		Cytoplasm	other
HUMAN16257	NLRP12	0.746704331	0.797551789	0.743879473			X	X			Cytoplasm	other
HUMAN02741	NLRP3	0.821428571	0.811776062	0.923745174			X	X			Cytoplasm	other
HUMAN12998	NME1	0.81920904	0.796610169	0			X	X	X		Cytoplasm	kinase
HUMAN26188	NME8	0.612244898	0.659863946	0.891156463			X		X	X	Cytoplasm	kinase
HUMAN00212	NMNAT1	0.827956989	0.863799283	0.982078853			X	X			Nucleus	enzyme
HUMAN11026	NOD2	0.761538462	0.8125	0.953846154			X		X		Cytoplasm	other
HUMAN03242	NODAL	0.798270893	0.855907781	0.962536023			X		X		Extracellular Space	growth factor
HUMAN13026	NOG	0.99137931	0.870689655	1			X	X		X	Extracellular Space	growth factor
HUMAN11211	NOL3	0.496296296	0.481481481	0.537037037			X	X			Nucleus	other
HUMAN09231	NOP10	1	0.96875	0.984375			X	X	X	X	Nucleus	other
HUMAN18617	NOP56	0.878787879	0.942760943	0.988215488			X	X			Nucleus	other
HUMAN29426	NOTCH1	0.899412916	0.897847358	0.991389432			X	X	X	X	Plasma Membrane	transcription regulator
HUMAN01495	NOTCH2	0.923512748	0.778632133	0			X	X	X		Plasma Membrane	transcription regulator
HUMAN14882	NOTCH3	0.896165446	0.792330892	0.975872469			X	X	X	X	Plasma Membrane	transcription regulator
HUMAN13794	NPC1	0.855242567	0.884194053	0.965571205			X	X	X		Cytoplasm	transporter
HUMAN17485	NPHP1	0.502046385	0.759890859	0.736698499			X	X	X		Nucleus	other
HUMAN21514	NPHP3	0.878195489	0.951879699	0.986466165			X	X	X	X	Extracellular Space	other
HUMAN00134	NPHP4	0.778401122	0.787517532	0.958625526			X	X			Cytoplasm	other
HUMAN15335	NPHS1	0.810636583	0.871071716	0.859790492			X			X	Plasma Membrane	other
HUMAN28679	NPR2	0.985673352	0.872970392	1			X			X	Plasma Membrane	G-protein coupled receptor
HUMAN29706	NR0B1	0.659574468	0.746808511	0.970212766			X	X			Nucleus	ligand-dependent nuclear receptor
HUMAN09733	NR2E3	0	0	0.973170732			X	X	X		Nucleus	ligand-dependent nuclear receptor
HUMAN23588	NR2F1	0.990543735	0	1			X	X			Nucleus	ligand-dependent nuclear receptor
HUMAN10086	NR2F2	0.997584541	0.997584541	1			X		X		Nucleus	ligand-dependent nuclear receptor
HUMAN01455	NRAS	0.994708995	1	0.867724868			X	X	X	X	Plasma Membrane	enzyme
HUMAN08183	NRL	0.902953586	0.936708861	0.978902954			X	X			Nucleus	transcription regulator
HUMAN16962	NRXN1	0.592760181	0	0.953458306			X	X	X	X	Plasma Membrane	transporter
HUMAN24294	NSD1	0.739985163	0.912833828	0.979228487			X	X	X	X	Nucleus	transcription regulator
HUMAN30482	NSDHL	0.8230563	0.857908847	0.967828418			X	X	X	X	Cytoplasm	enzyme
HUMAN29502	NSMF	0.943396226	0	0.966037736			X	X		X	Extracellular Space	other
HUMAN23180	NSUN2	0.846153846	0.844850065	0.977835724			X	X		X	Nucleus	enzyme
HUMAN03604	NT5C2	0.991087344	0.992869875	0.980392157			X	X			Cytoplasm	phosphatase
HUMAN25336	NT5E	0.87804878	0.731707317	0.986062718			X		X		Plasma Membrane	phosphatase
HUMAN01897	NTRK1	0.866834171	0.918341709	0.895728643			X	X	X		Plasma Membrane	kinase
HUMAN28832	NTRK2	0.934367542	0.964200477	0.979713604			X	X			Plasma Membrane	kinase
HUMAN08273	NUBPL	0.880877743	0.893416928	0.97492163			X	X	X	X	Cytoplasm	other
HUMAN23277	NUP155	0.948957584	0.966211359	0.99209202			X		X		Nucleus	transporter
HUMAN16058	NUP62	0.798850575	0.848659004	0			X	X			Nucleus	transporter
HUMAN03751	OAT	0.906605923	0.927107062	0.974943052			X	X			Cytoplasm	enzyme
HUMAN09178	OCA2	0.799522673	0.757756563	0.826968974			X	X			Plasma Membrane	transporter
HUMAN23455	OCLN	0.877394636	0.842911877	0.971264368			X	X	X		Plasma Membrane	other
HUMAN30321	OCRL	0.937846837	0.935627081	0.99445061			X	X		X	Cytoplasm	phosphatase
HUMAN29607	OFD1	0.696640316	0.733201581	0.961462451			X	X	X	X	Plasma Membrane	other
HUMAN21963	OPA1	0.907389163	0	0.910344828			X	X			Cytoplasm	enzyme
HUMAN15803	OPA3	0	0	0			X	X			Cytoplasm	other
HUMAN29983	OPHN1	0.91521197	0.834164589	0.788029925			X	X		X	Cytoplasm	other
HUMAN30536	OPN1LW	0.873626374	0.892857143	0.972527473			X	X			Plasma Membrane	G-protein coupled receptor
HUMAN30537	OPN1MW	0	0	0			X	X			Plasma Membrane	G-protein coupled receptor
HUMAN02878	OPTN	0.714038128	0.845753899	0.958405546			X	X			Cytoplasm	other
HUMAN07591	SLC25A15	0.943521595	0.936877076	0.996677741			X	X			Cytoplasm	transporter
HUMAN17714	ORC4	0.889908257	0.94266055	0.986238532			X	X		X	Nucleus	other
HUMAN10993	ORC6	0.738095238	0.841269841	0.96031746			X	X	X	X	Nucleus	other
HUMAN19247	OSBPL2	0.908333333	0.804166667	0.9875			X	X			Cytoplasm	other
HUMAN25438	OSTM1	0.751497006	0.874251497	0.988023952			X	X			Cytoplasm	other
HUMAN29737	OTC	0.918079096	0.968926554	0.983050847			X	X	X	X	Cytoplasm	enzyme
HUMAN10671	OTOA	0.777103209	0.826539462	0.676496097			X	X			Extracellular Space	other
HUMAN16716	OTOF	0.943415123	0.947421132	0.975963946			X	X			Plasma Membrane	other
HUMAN08442	OTX2	0.973063973	0.993265993	1			X	X			Nucleus	transcription regulator
HUMAN23304	OXCT1	0.919230769	0.892307692	0			X			X	Cytoplasm	enzyme
HUMAN11773	P2RX1	0.889724311	0.90726817	0.977443609			X		X	X	Plasma Membrane	ion channel
HUMAN07415	P2RX2	0.750503018	0.77665996	0.756539235			X	X			Plasma Membrane	ion channel
HUMAN00832	P3H1	0.747512438	0.762437811	0.834577114			X			X	Nucleus	enzyme
HUMAN13559	P4HB	0.858267717	0.93503937	0.980314961			X	X			Cytoplasm	enzyme
HUMAN08159	PABPN1	0.970588235	0.970588235	0.581699346			X	X			Nucleus	enzyme
HUMAN04933	PACS1	0.971962617	0.97403946	0.861889927			X	X	X		Cytoplasm	other
HUMAN11743	PAFAH1B1	0.997560976	0.997560976	0.992682927			X	X	X		Cytoplasm	enzyme
HUMAN07022	PAH	0.922566372	0.949115044	0.982300885			X	X			Cytoplasm	enzyme
HUMAN30227	PAK3	0.925862069	0.879310345	0			X	X		X	Cytoplasm	kinase
HUMAN10714	PALB2	0.590219224	0.719224283	0			X	X	X		Nucleus	other
HUMAN18653	PANK2	0.714035088	0.740350877	0			X	X		X	Cytoplasm	kinase
HUMAN03393	PAPSS2	0.924071082	0.936995153	0.988691438			X			X	Cytoplasm	enzyme
HUMAN25822	PARK2	0	0	0.552688172			X	X		X	Cytoplasm	enzyme
HUMAN00185	PARK7	0.915343915	0.957671958	1			X	X			Nucleus	enzyme
HUMAN10542	PARN	0.860719875	0.929577465	0.9342723			X	X		X	Nucleus	enzyme
HUMAN18758	PAX1	0	0.734411085	0.974595843			X	X			Nucleus	transcription regulator
HUMAN03545	PAX2	0.992805755	0	1			X	X	X	X	Nucleus	transcription regulator
HUMAN18291	PAX3	0.946534653	0.922772277	0.776237624			X	X			Nucleus	transcription regulator
HUMAN04312	PAX6	0.983944954	0	1			X	X			Nucleus	transcription regulator
HUMAN17534	PAX8	0.98	0.991111111	0.662222222			X	X	X		Nucleus	transcription regulator
HUMAN04984	PC	0	0	0			X	X			Cytoplasm	enzyme
HUMAN03249	PCBD1	1	0.980769231	0.961538462			X	X			Nucleus	transcription regulator
HUMAN07805	PCCA	0.847527473	0.912087912	0.912087912			X	X	X	X	Cytoplasm	enzyme
HUMAN30109	PCDH19	0.961672474	0.969512195	0.948606272			X	X			Extracellular Space	other
HUMAN19203	PCK1	0.908360129	0.897106109	0.974276527			X	X	X	X	Cytoplasm	kinase
HUMAN26493	PCLO	0.664138468	0.776740568	0.852781019			X	X			Cytoplasm	transporter
HUMAN18664	PCNA	0.98467433	0.996168582	1			X	X			Nucleus	enzyme
HUMAN19661	PCNT	0.259292566	0.60881295	0.866606715			X	X	X		Cytoplasm	other
HUMAN21770	PDCD10	0.971698113	0	0.995283019			X	X	X		Cytoplasm	other
HUMAN17917	PDE11A	0.933547696	0.919614148	0.98392283			X	X	X		Cytoplasm	enzyme
HUMAN24060	PDE6A	0.947674419	0.91627907	0.988372093			X	X			Plasma Membrane	enzyme
HUMAN03443	PDE6C	0.867132867	0.763403263	0.987179487			X	X			Cytoplasm	enzyme
HUMAN06075	PDE6H	0.915662651	0	0.975903614			X	X			Cytoplasm	enzyme
HUMAN20191	PDGFB	0.87966805	0.933609959	0.908713693			X	X	X		Extracellular Space	growth factor
HUMAN22414	PDGFRA	0.910927456	0.956841139	0.990817264			X	X	X	X	Plasma Membrane	kinase
HUMAN24066	PDGFRB	0.857142857	0.8960217	0.983725136			X	X	X		Plasma Membrane	kinase
HUMAN29654	PDHA1	0.892523364	0.901869159	0.878504673			X	X		X	Cytoplasm	enzyme
HUMAN21082	PDHB	0.944289694	0.963788301	1			X	X			Cytoplasm	enzyme
HUMAN04349	PDHX	0.818363273	0.902195609	0.894211577			X	X		X	Cytoplasm	enzyme
HUMAN29688	PDK3	0.971084337	0.992771084	1			X	X			Cytoplasm	kinase
HUMAN28033	PDP1	0.982206406	0.975088968	0.976868327			X	X			Cytoplasm	phosphatase
HUMAN02975	PDSS1	0.843373494	0.819277108	0.968674699			X	X	X	X	Cytoplasm	enzyme
HUMAN25432	PDSS2	0	0	0			X	X			Cytoplasm	enzyme
HUMAN18607	PDYN	0.649606299	0.783464567	0.948818898			X	X			Extracellular Space	transporter
HUMAN03557	PDZD7	0.810261375	0.743465634	0.947725073			X	X			Extracellular Space	other
HUMAN15236	PEPD	0	0.730223124	0.799188641			X	X	X	X	Cytoplasm	peptidase
HUMAN18471	PER2	0.77689243	0.752988048	0.963346614			X	X			Nucleus	transcription regulator
HUMAN14499	PET100	0.753424658	0	0.917808219			X	X	X	X	Other	other
HUMAN26543	PEX1	0.816056118	0	0.977396726			X	X	X	X	Cytoplasm	enzyme
HUMAN00101	PEX10	0.791907514	0	0.947976879			X	X	X		Cytoplasm	other
HUMAN01530	PEX11B	0.915057915	0.884169884	0			X	X	X		Cytoplasm	other
HUMAN12418	PEX12	0.885793872	0.922005571	0.980501393			X	X			Cytoplasm	other
HUMAN17014	PEX13	0.918114144	0.878411911	0.985111663			X	X		X	Cytoplasm	transporter
HUMAN00226	PEX14	0.920424403	0.896551724	1			X	X			Cytoplasm	transcription regulator
HUMAN04400	PEX16	0.829479769	0.843930636	0.898843931			X	X	X		Cytoplasm	other
HUMAN01971	PEX19	0.926421405	0.963210702	0.986622074			X	X			Cytoplasm	other
HUMAN27934	PEX2	0.878688525	0.898360656	0.97704918			X	X	X		Cytoplasm	other
HUMAN19698	PEX26	0.744262295	0.783606557	0.960655738			X	X			Cytoplasm	other
HUMAN25679	PEX3	0.941018767	0.973190349	0.991957105			X	X			Cytoplasm	other
HUMAN25075	PEX6	0.871428571	0.918367347	0.571428571			X	X			Cytoplasm	enzyme
HUMAN25642	PEX7	0.891640867	0.925696594	0.851393189			X	X		X	Cytoplasm	transporter
HUMAN06286	PFKM	0.944770858	0.94947121	0.868390129			X	X	X		Cytoplasm	kinase
HUMAN11814	PFN1	0.957142857	0	1			X	X			Cytoplasm	other
HUMAN26246	PGAM2	0.936758893	0.95256917	0.988142292			X		X		Cytoplasm	phosphatase
HUMAN18021	PGAP1	0.898047722	0.905639913	0.971800434			X	X			Cytoplasm	enzyme
HUMAN03988	PGAP2	0.66031746	0.777777778	0.711111111			X	X			Other	other
HUMAN12532	PGAP3	0.81875	0.765625	0.9875			X	X			Cytoplasm	enzyme
HUMAN30076	PGK1	0.973621103	0.964028777	0.997601918			X	X	X	X	Cytoplasm	kinase
HUMAN01103	PGM1	0.881034483	0.877586207	0.99137931			X	X	X	X	Cytoplasm	enzyme
HUMAN25321	PGM3	0.778947368	0.9	0.985964912			X	X	X	X	Cytoplasm	enzyme
HUMAN05952	PHC1	0.927290837	0.94123506	0.944223108			X	X			Nucleus	transcription regulator
HUMAN29671	PHEX	0.955941255	0.951935915	0.987983979			X	X			Cytoplasm	peptidase
HUMAN30353	PHF6	0	0	0			X	X		X	Nucleus	transcription regulator
HUMAN29931	PHF8	0.916037736	0.955660377	0.451886792			X	X			Nucleus	enzyme
HUMAN01490	PHGDH	0.941838649	0.924953096	0.673545966			X	X	X	X	Cytoplasm	enzyme
HUMAN29652	PHKA2	0	0.952226721	0.965182186			X	X			Cytoplasm	kinase
HUMAN11001	PHKB	0.899359561	0.939615737	0.973467521			X	X			Cytoplasm	kinase
HUMAN05133	PHOX2A	0.961267606	0.98943662	0.968309859			X	X			Nucleus	transcription regulator
HUMAN22351	PHOX2B	0.968152866	0.993630573	0.949044586			X	X	X	X	Nucleus	transcription regulator
HUMAN02884	PHYH	0.781065089	0.769230769	0.952662722			X	X	X	X	Cytoplasm	enzyme
HUMAN11584	PIEZO1	0.813962713	0.814756049	0.943276478			X		X		Cytoplasm	ion channel
HUMAN13719	PIEZO2	0.868563198	0.899531869	0.912135398			X	X		X	Other	ion channel
HUMAN29620	PIGA	0.886363636	0	0.95661157			X	X	X	X	Cytoplasm	enzyme
HUMAN12093	PIGL	0.773809524	0.829365079	0.96031746			X	X	X		Cytoplasm	enzyme
HUMAN01959	PIGM	0.910165485	0.754137116	0			X	X	X		Cytoplasm	enzyme
HUMAN14026	PIGN	0.871106337	0.858216971	0.977443609			X	X	X		Cytoplasm	enzyme
HUMAN28655	PIGO	0.867768595	0	0.975206612			X	X	X	X	Cytoplasm	enzyme
HUMAN19068	PIGT	0.920415225	0.915224913	0.989619377			X	X	X	X	Cytoplasm	enzyme
HUMAN00547	PIGV	0.799188641	0.827586207	0.971602434			X	X		X	Cytoplasm	enzyme
HUMAN12458	PIGW	0.759920635	0.825396825	0.954365079			X	X			Cytoplasm	enzyme
HUMAN21821	PIK3CA	0.987827715	0.998127341	1			X	X	X	X	Cytoplasm	kinase
HUMAN23437	PIK3R1	0.950276243	0.95718232	0			X	X		X	Cytoplasm	kinase
HUMAN15010	PIK3R2	0.864010989	0.968406593	0.913461538			X	X	X		Cytoplasm	kinase
HUMAN12018	PIK3R5	0.860227273	0.909090909	0.984090909			X	X			Cytoplasm	kinase
HUMAN18141	PIKFYVE	0.933746425	0.953288847	0.989990467			X	X			Cytoplasm	kinase
HUMAN00419	PINK1	0.819277108	0.614457831	0.905335628			X	X			Cytoplasm	kinase
HUMAN14333	PIP5K1C	0.85572843	0.837340877	0.893917963			X	X		X	Plasma Membrane	kinase
HUMAN11851	PITPNM3	0.897330595	0.869609856	0.982546201			X	X			Cytoplasm	enzyme
HUMAN22792	PITX2	0	0	0			X	X			Nucleus	transcription regulator
HUMAN25187	PKHD1	0	0.798969072	0.794059892			X		X	X	Plasma Membrane	other
HUMAN06215	PKP2	0.614074915	0.851305335	0.959137344			X	X	X		Plasma Membrane	other
HUMAN02254	PLA2G4A	0.946595461	0.935914553	0.985313752			X		X		Cytoplasm	enzyme
HUMAN20150	PLA2G6	0.897022333	0.908188586	0.977667494			X	X		X	Cytoplasm	enzyme
HUMAN27749	PLAT	0.8113879	0.809608541	0.603202847			X		X		Extracellular Space	peptidase
HUMAN18681	PLCB1	0.907072368	0.913651316	0.991776316			X	X			Cytoplasm	enzyme
HUMAN18687	PLCB4	0.979899497	0.985762144	0.913735343			X			X	Cytoplasm	enzyme
HUMAN11474	PLCG2	0.939130435	0.953359684	0.981818182			X			X	Cytoplasm	enzyme
HUMAN28367	PLEC	0.937446627	0.926985482	0.948975235			X	X	X	X	Cytoplasm	other
HUMAN00159	PLEKHG5	0.831336406	0.836866359	0.924423963			X	X		X	Cytoplasm	other
HUMAN10026	PLIN1	0.808429119	0.829501916	0.96743295			X		X		Cytoplasm	other
HUMAN22857	PLK4	0.787628866	0.887628866	0.971134021			X	X	X		Cytoplasm	kinase
HUMAN25519	PLN	0.980769231	0.961538462	0.980769231			X		X		Cytoplasm	transporter
HUMAN00267	PLOD1	0.895460798	0.939477304	0.954607978			X	X	X	X	Cytoplasm	enzyme
HUMAN21622	PLOD2	0.897097625	0.934036939	0.988126649			X			X	Cytoplasm	enzyme
HUMAN26732	PLOD3	0.913279133	0.945799458	0.979674797			X	X	X	X	Cytoplasm	enzyme
HUMAN30171	PLP1	1	0.870036101	0.870036101			X	X		X	Plasma Membrane	other
HUMAN10482	PMM2	0.910569106	0.93902439	0.979674797			X	X	X		Cytoplasm	enzyme
HUMAN07417	PMP22	0.774358974	0.661538462	0.974358974			X	X		X	Plasma Membrane	other
HUMAN25957	PMS2	0.767981439	0.780742459	0.907192575			X	X			Nucleus	enzyme
HUMAN18210	PNKD	0.916897507	0.783933518	0.855955679			X	X			Nucleus	other
HUMAN16051	PNKP	0.813819578	0.865642994	0.969289827			X	X			Nucleus	kinase
HUMAN03896	PNPLA2	0.811507937	0.799603175	0.920634921			X	X	X		Cytoplasm	enzyme
HUMAN14496	PNPLA6	0.942545455	0.953454545	0.922909091			X	X	X	X	Cytoplasm	enzyme
HUMAN26827	PNPLA8	0.827365729	0.780051151	0.966751918			X	X			Cytoplasm	enzyme
HUMAN12877	PNPO	0.896551724	0.923371648	0.980842912			X	X			Cytoplasm	enzyme
HUMAN16998	PNPT1	0.916985951	0.888888889	0.975734355			X	X		X	Cytoplasm	enzyme
HUMAN20991	POC1A	0.791154791	0.933660934	0.857493857			X	X			Cytoplasm	peptidase
HUMAN06896	POC1B	0.811715481	0.893305439	0.930962343			X	X			Cytoplasm	other
HUMAN01648	POGZ	0.934751773	0.957446809	0.991489362			X	X			Nucleus	enzyme
HUMAN10020	POLG	0.853914447	0.87732042	0.963680387			X	X	X	X	Cytoplasm	enzyme
HUMAN13182	POLG2	0.727835052	0.865979381	0.86185567			X	X	X		Cytoplasm	enzyme
HUMAN17252	POLR1A	0.877325581	0.901162791	0.977906977			X	X	X	X	Nucleus	enzyme
HUMAN25110	POLR1C	0	0	0			X	X			Nucleus	enzyme
HUMAN07508	POLR1D	0	0.984962406	0.92481203			X			X	Nucleus	enzyme
HUMAN03332	POLR3A	0.979856115	0.988489209	0.998561151			X	X			Nucleus	enzyme
HUMAN07059	POLR3B	0.993821712	0.998234775	1			X	X			Nucleus	enzyme
HUMAN16700	POMC	0.730337079	0.801498127	0.93258427			X	X			Extracellular Space	other
HUMAN00932	POMGNT1	0.822192513	0.82486631	0.779411765			X	X	X		Cytoplasm	enzyme
HUMAN20746	POMGNT2	0.934482759	0.943103448	0.989655172			X	X			Cytoplasm	enzyme
HUMAN27772	POMK	0.785714286	0.834285714	0.962857143			X	X		X	Cytoplasm	kinase
HUMAN29322	POMT1	0.829986613	0.862115127	0.946452477			X	X	X	X	Cytoplasm	enzyme
HUMAN08711	POMT2	0.897333333	0.909333333	0.976			X	X	X	X	Cytoplasm	enzyme
HUMAN26451	POR	0	0	0			X	X		X	Cytoplasm	enzyme
HUMAN29821	PORCN	0.971800434	0.986984816	0.978308026			X	X	X	X	Cytoplasm	enzyme
HUMAN21174	POU1F1	0.880126183	0.902208202	0.917981073			X	X			Nucleus	transcription regulator
HUMAN30089	POU3F4	0.988919668	0.969529086	0.997229917			X	X			Nucleus	transcription regulator
HUMAN09621	PPIB	0.935185185	0.958333333	1			X			X	Cytoplasm	enzyme
HUMAN02008	PPOX	0.876310273	0.895178197	0.98951782			X	X	X		Cytoplasm	enzyme
HUMAN26844	PPP1R3A	0.640819964	0.766488414	0.923351159			X		X		Cytoplasm	phosphatase
HUMAN16175	PPP2R1A	0.998302207	0.998302207	1			X	X		X	Cytoplasm	phosphatase
HUMAN05464	PPP2R1B	0.835082459	0.946026987	0.982008996			X			X	Plasma Membrane	phosphatase
HUMAN24018	PPP2R2B	0.825147348	0.960707269	0.825147348			X	X			Cytoplasm	phosphatase
HUMAN25076	PPP2R5D	0.976744186	0.990033223	0.8089701			X	X			Nucleus	phosphatase
HUMAN00791	PPT1	0.85620915	0.918300654	0.986928105			X	X			Cytoplasm	enzyme
HUMAN29838	PQBP1	0.860377358	0	0.99245283			X	X	X	X	Nucleus	transcription regulator
HUMAN00115	PRDM16	0.760971787	0.86677116	0.902037618			X		X		Nucleus	transcription regulator
HUMAN03244	PRF1	0.628828829	0.727927928	0.917117117			X	X			Cytoplasm	transporter
HUMAN22829	PRDM5	0	0	0			X	X			Nucleus	transcription regulator
HUMAN14684	PRG4	0.658079625	0	0.992974239			X		X		Extracellular Space	other
HUMAN06242	PRICKLE1	0.933814681	0.972322503	0.995186522			X	X			Nucleus	other
HUMAN23093	PRIMPOL	0.730357143	0.808928571	0.960714286			X	X			Extracellular Space	enzyme
HUMAN14845	PRKACA	0.98005698	0.951566952	0.96011396			X	X	X		Cytoplasm	kinase
HUMAN28759	PRKACG	0	0	0.868945869			X		X	X	Cytoplasm	kinase
HUMAN27291	PRKAG2	0.934973638	0.926186292	0.722319859			X	X	X	X	Cytoplasm	kinase
HUMAN13230	PRKAR1A	0.973753281	0	0.997375328			X	X	X	X	Cytoplasm	kinase
HUMAN16259	PRKCG	0.989956958	0.985652798	0.984218077			X	X			Cytoplasm	kinase
HUMAN27781	PRKDC	0.787063953	0.835755814	0.981104651			X	X		X	Nucleus	kinase
HUMAN03137	PRKG1	0	0.70845481	0.629737609			X		X		Cytoplasm	kinase
HUMAN17922	PRKRA	0.980830671	0.913738019	1			X	X		X	Cytoplasm	other
HUMAN18657	PRNP	0.897233202	0.869565217	0.964426877	X		X	X	X	X	Plasma Membrane	other
HUMAN21148	PROK2	0.751937984	0	0.953488372			X	X		X	Extracellular Space	other
HUMAN18666	PROKR2	0.901041667	0.940104167	0.9921875			X	X		X	Plasma Membrane	G-protein coupled receptor
HUMAN22247	PROM1	0.602312139	0.625433526	0.912138728			X	X			Plasma Membrane	other
HUMAN24331	PROP1	0.703539823	0.787610619	0.946902655			X	X			Nucleus	transcription regulator
HUMAN21181	PROS1	0.801775148	0.76183432	0.958579882			X	X	X	X	Extracellular Space	other
HUMAN01597	PRPF3	0.994143485	1	1			X	X			Nucleus	other
HUMAN19316	PRPF6	0.981934113	0.976620616	0.998937301			X	X			Nucleus	transcription regulator
HUMAN11718	PRPF8	0.999143469	1	1			X	X			Nucleus	other
HUMAN25067	PRPH2	0	0.921965318	0.985549133			X	X	X		Plasma Membrane	transmembrane receptor
HUMAN30203	PRPS1	1	1	1			X	X		X	Cytoplasm	kinase
HUMAN10832	PRRT2	0.672588832	0.703045685	0.822335025			X	X	X		Plasma Membrane	other
HUMAN02118	PRRX1	0.995918367	0.995918367	1			X	X		X	Nucleus	transcription regulator
HUMAN22815	PRSS12	0.602285714	0.846857143	0.976			X	X			Extracellular Space	peptidase
HUMAN15560	PRX	0.752908966	0.83504449	0.93155373			X	X		X	Nucleus	other
HUMAN28810	PSAT1	0.908108108	0.945945946	0.981081081			X	X		X	Cytoplasm	enzyme
HUMAN08611	PSEN1	0.927194861	0.940042827	1			X	X	X		Plasma Membrane	peptidase
HUMAN24875	PSMB8	0.757352941	0.735294118	0.8125			X	X	X	X	Cytoplasm	peptidase
HUMAN26332	PSPH	0.946666667	0.951111111	0.826666667			X	X			Cytoplasm	phosphatase
HUMAN28904	PTCH1	0.934346925	0.946786455	0.889426399			X	X		X	Plasma Membrane	transmembrane receptor
HUMAN00905	PTCH2	0	0.93599335	0.939318371			X	X		X	Plasma Membrane	transmembrane receptor
HUMAN28061	PTDSS1	0	0	0			X	X	X	X	Cytoplasm	enzyme
HUMAN03396	PTEN	0.995037221	0.933002481	1			X	X	X	X	Cytoplasm	phosphatase
HUMAN02958	PTF1A	0	0.728658537	0.969512195			X	X	X	X	Nucleus	transcription regulator
HUMAN04197	PTH	0.713043478	0.860869565	0.973913043			X	X			Extracellular Space	other
HUMAN20809	PTH1R	0.903878583	0.952782462	0.988195616			X	X	X	X	Plasma Membrane	G-protein coupled receptor
HUMAN07184	PTPN11	0.989949749	0.986599665	1			X	X	X	X	Cytoplasm	phosphatase
HUMAN02502	PTPN14	0.920808762	0.957034541	0.98989048			X		X	X	Cytoplasm	phosphatase
HUMAN12685	PTRF	0.941025641	0.938461538	0.987179487			X	X	X	X	Nucleus	transcription regulator
HUMAN13091	PTRH2	0.8	0.877777778	0.966666667			X	X	X		Cytoplasm	enzyme
HUMAN05492	PTS	0.806896552	0.848275862	0.979310345			X	X			Cytoplasm	enzyme
HUMAN28361	PUF60	0.98568873	0.980322004	0.933810376			X	X	X	X	Nucleus	other
HUMAN23897	PURA	0.897515528	0	0.934782609			X	X		X	Nucleus	transcription regulator
HUMAN07400	PUS1	0.836065574	0.798594848	0.899297424			X	X	X		Nucleus	enzyme
HUMAN13574	PYCR1	0.832369942	0.86416185	0			X	X		X	Cytoplasm	enzyme
HUMAN02570	PYCR2	0	0	0.44375			X	X		X	Cytoplasm	enzyme
HUMAN08387	PYGL	0.948051948	0.952774498	0.950413223			X	X			Cytoplasm	enzyme
HUMAN04834	PYGM	0.967933492	0.975059382	0.996437055			X	X	X		Cytoplasm	enzyme
HUMAN20886	QARS	1	0.927741935	0.947096774			X	X
HUMAN22255	QDPR	0.930327869	0.93442623	0.975409836			X	X			Cytoplasm	enzyme
HUMAN02984	RAB18	0.863829787	0.855319149	0.876595745			X	X			Cytoplasm	enzyme
HUMAN25240	RAB23	0.936708861	0.970464135	0.991561181			X	X	X	X	Cytoplasm	enzyme
HUMAN09522	RAB27A	0.963800905	0.954751131	0.977375566			X	X			Cytoplasm	enzyme
HUMAN22227	RAB28	0	0	0			X	X			Plasma Membrane	enzyme
HUMAN22881	RAB33B	0.956331878	0.80349345	0.991266376			X			X	Cytoplasm	enzyme
HUMAN30598	RAB39B	0	0.85915493	1			X	X		X	Plasma Membrane	enzyme
HUMAN17677	RAB3GAP1	0.698380567	0.941295547	0.976720648			X	X			Cytoplasm	other
HUMAN02520	RAB3GAP2	0.884422111	0.953338119	0.989949749			X	X	X	X	Cytoplasm	enzyme
HUMAN21461	RAB7A	0	0.995169082	1			X	X			Cytoplasm	enzyme
HUMAN28168	RAD21	0	0	0.998415214			X	X	X		Nucleus	transcription regulator
HUMAN23772	RAD50	0.923018293	0.961890244	0.993902439			X	X			Nucleus	enzyme
HUMAN09291	RAD51	0	0	0			X	X			Nucleus	enzyme
HUMAN13073	RAD51C	0.848404255	0.904255319	0.890957447			X		X		Nucleus	enzyme
HUMAN20519	RAF1	0.953592814	0.98502994	0.995508982			X		X	X	Cytoplasm	kinase
HUMAN04361	RAG1	0.901246405	0.837008629	0.979865772			X	X		X	Nucleus	enzyme
HUMAN04362	RAG2	0.891840607	0.889943074	0.986717268			X	X		X	Nucleus	enzyme
HUMAN12125	RAI1	0.825288562	0.900314795	0.980587618			X	X	X	X	Cytoplasm	other
HUMAN04452	RAPSN	0.966019417	0.963592233	0.990291262			X	X		X	Plasma Membrane	other
HUMAN20601	RARB	0.982142857	0.995535714	1			X	X	X	X	Nucleus	ligand-dependent nuclear receptor
HUMAN24192	RARS	0.915151515	0.93030303	0.975757576			X	X			Cytoplasm	enzyme
HUMAN25354	RARS2	0.856401384	0.929065744	0.96366782			X	X		X	Cytoplasm	enzyme
HUMAN23571	RASA1	0.878701051	0.855778415	0.82425979			X		X		Cytoplasm	transporter
HUMAN04831	RASGRP2	0.968852459	0.957377049	0.996721311			X		X	X	Cytoplasm	other
HUMAN20946	RASSF1	0	0	0			X			X	Nucleus	other
HUMAN14338	RAX2	0	0.923913043	0.97826087			X	X			Nucleus	transcription regulator
HUMAN07651	RB1	0.864224138	0.89762931	0.993534483			X		X	X	Nucleus	transcription regulator
HUMAN18566	RBCK1	0.909803922	0.947058824	0.996078431			X	X	X	X	Cytoplasm	transcription regulator
HUMAN29782	RBM10	0.906532663	0.936683417	0.996984925			X	X	X	X	Nucleus	other
HUMAN03640	RBM20	0.778321108	0.854115729	0.967400163			X		X		Nucleus	other
HUMAN26925	RBM28	0.795783926	0.853754941	0.964426877			X	X			Nucleus	other
HUMAN01531	RBM8A	1	1	0.994252874			X	X	X		Nucleus	other
HUMAN03087	RBP3	0.850842021	0.842822775	0.975942261			X	X			Extracellular Space	transporter
HUMAN03442	RBP4	0.855721393	0.925373134	0.990049751			X	X	X		Extracellular Space	other
HUMAN22296	RBPJ	0.922	0.954	0.96			X	X			Nucleus	transcription regulator
HUMAN02474	RD3	0.861538462	0	0.846153846			X	X			Cytoplasm	other
HUMAN05451	RDX	0.902317881	0.991721854	0.960264901			X	X			Cytoplasm	other
HUMAN28412	RECQL4	0.668874172	0.383278146	0.899834437			X	X	X	X	Nucleus	enzyme
HUMAN17257	REEP1	0.690140845	0.573943662	0.651408451			X	X			Cytoplasm	other
HUMAN23865	REEP2	0.897637795	0.940944882	0.980314961			X	X			Plasma Membrane	other
HUMAN26782	RELN	0.950578035	0.966763006	0.989306358			X	X			Extracellular Space	peptidase
HUMAN03043	RET	0.853680431	0.859066427	0.981149013			X	X	X	X	Plasma Membrane	kinase
HUMAN11824	RFT1	0.801339286	0.852678571	0.964285714			X	X		X	Other	other
HUMAN01645	RFX5	0.243506494	0.858766234	0.967532468			X	X		X	Nucleus	transcription regulator
HUMAN15077	RFXANK	0.873076923	0.930769231	0.980769231			X	X		X	Nucleus	transcription regulator
HUMAN07568	RFXAP	0.529411765	0.720588235	0.981617647			X	X		X	Nucleus	transcription regulator
HUMAN03371	RGR	0.796610169	0.793220339	0.969491525			X	X			Plasma Membrane	G-protein coupled receptor
HUMAN21484	RHO	0.951149425	0.954022989	0.982758621			X	X			Plasma Membrane	G-protein coupled receptor
HUMAN25265	RIMS1	0.869385343	0.891252955	0.991725768			X	X			Plasma Membrane	other
HUMAN18744	RIN2	0.876059322	0.879237288	0.938559322			X	X	X	X	Cytoplasm	other
HUMAN25329	RIPPLY2	0.6171875	0.625	0.9296875			X	X			Nucleus	other
HUMAN08886	RIT1	0.88590604	0.979865772	0.751677852			X	X	X		Plasma Membrane	enzyme
HUMAN10017	RLBP1	0.90851735	0.914826498	0.993690852			X	X			Cytoplasm	transporter
HUMAN25746	RMND1	0.812917595	0	0.962138085			X	X	X		Cytoplasm	other
HUMAN16583	RNASEH1	0.772727273	0.814685315	0.937062937			X	X	X	X	Nucleus	enzyme
HUMAN14779	RNASEH2A	0.859531773	0.862876254	0.963210702			X	X			Nucleus	enzyme
HUMAN07675	RNASEH2B	0.804487179	0.798076923	0.961538462			X	X			Nucleus	enzyme
HUMAN25839	RNASET2	0	0	0			X	X		X	Cytoplasm	enzyme
HUMAN30275	RNF113A	0.874635569	0.947521866	0.979591837			X	X	X		Extracellular Space	enzyme
HUMAN13836	RNF125	0.853448276	0.909482759	0.965517241			X	X	X	X	Cytoplasm	enzyme
HUMAN22014	RNF168	0.646234676	0.765323993	0.877408056			X	X		X	Nucleus	enzyme
HUMAN27768	RNF170	0.910852713	0	0.992248062			X	X			Other	other
HUMAN25951	RNF216	0.8624052	0.93716143	0.978331528			X	X			Cytoplasm	enzyme
HUMAN05685	ROBO3	0.785714286	0.88023088	0.887445887			X	X			Plasma Membrane	transmembrane receptor
HUMAN10454	ROGDI	0.926829268	0.930313589	0.996515679			X	X			Nucleus	other
HUMAN04720	ROM1	0.851851852	0.857549858	0.957264957			X	X	X		Plasma Membrane	other
HUMAN28862	ROR2	0.921527041	0.906680806	0.985153765			X	X	X	X	Plasma Membrane	kinase
HUMAN13853	RP1	0.788990826	0.96941896	0.877675841			X	X			Cytoplasm	other
HUMAN29778	RP2	0.822857143	0.951428571	0.991428571			X	X			Cytoplasm	enzyme
HUMAN26162	RP9	0.588235294	0.678733032	0.977375566			X	X			Nucleus	other
HUMAN01138	RPE65	0.941838649	0.986866792	0.998123827			X	X			Cytoplasm	enzyme
HUMAN29735	RPGR	0	0	0			X	X		X	Cytoplasm	other
HUMAN07980	RPGRIP1	0	0.66562986	0.944012442			X	X			Extracellular Space	other
HUMAN11040	RPGRIP1L	0.815209125	0.88365019	0.935361217			X	X	X		Cytoplasm	other
HUMAN17281	RPIA	0.887459807	0.70096463	0.996784566			X	X			Cytoplasm	enzyme
HUMAN00466	RPL11	1	1	0.988764045			X		X		Cytoplasm	other
HUMAN20596	RPL15	0	0	0			X		X		Cytoplasm	other
HUMAN12003	RPL26	1	1	1			X		X		Cytoplasm	other
HUMAN22045	RPL35A	0.990909091	1	1			X		X		Cytoplasm	other
HUMAN01270	RPL5	0.986531987	0.993265993	0.986531987			X		X		Cytoplasm	other
HUMAN15625	RPS19	0.993103448	1	1			X	X	X		Cytoplasm	other
HUMAN06601	RPS26	0.991304348	0.87826087	1			X		X	X	Cytoplasm	other
HUMAN29663	RPS6KA3	0.997297297	0.960810811	0.910810811			X	X	X	X	Cytoplasm	kinase
HUMAN28106	RRM2B	0	0	0			X	X			Nucleus	enzyme
HUMAN19565	RSPH1	0.676375405	0.783171521	0.932038835			X		X	X	Nucleus	other
HUMAN25793	RSPH3	0.614285714	0.716071429	0.916071429			X			X	Extracellular Space	other
HUMAN25505	RSPH4A	0.703910615	0.791899441	0.92877095			X		X	X	Nucleus	other
HUMAN25121	RSPH9	0	0	0			X		X	X	Cytoplasm	other
HUMAN15796	RTN2	0.401834862	0.405504587	0.968807339			X	X			Cytoplasm	other
HUMAN14061	RTTN	0.592991914	0.854447439	0.954177898			X	X		X	Cytoplasm	other
HUMAN22038	RUBCN	0.818930041	0.91255144	0.951646091			X	X			Cytoplasm	other
HUMAN19496	RUNX1	0.927083333	0.947916667	0.995833333			X	X	X	X	Nucleus	transcription regulator
HUMAN25145	RUNX2	0.988483685	0	0.921305182			X	X		X	Nucleus	transcription regulator
HUMAN15456	RYR1	0.729853116	0.963874553	0.582969432			X	X	X	X	Cytoplasm	ion channel
HUMAN02688	RYR2	0.965774109	0.962150191	0.970404671			X	X	X		Plasma Membrane	ion channel
HUMAN07476	SACS	0.935138677	0.950207469	0.987988644			X	X		X	Plasma Membrane	other
HUMAN18400	SAG	0.886419753	0.891358025	0.972839506			X	X	X		Cytoplasm	other
HUMAN11031	SALL1	0.901057402	0.93429003	0.985649547			X	X	X		Nucleus	transcription regulator
HUMAN07995	SALL2	0	0	0			X	X			Nucleus	transcription regulator
HUMAN19167	SALL4	0.759734093	0.870845204	0.98005698			X	X	X	X	Nucleus	transcription regulator
HUMAN18961	SAMHD1	0.728434505	0.777955272	0.939297125			X	X			Nucleus	enzyme
HUMAN23812	SAR1B	0.98989899	0.98989899	0.994949495			X	X			Cytoplasm	enzyme
HUMAN15485	SARS2	0.832692308	0.842307692	0.921153846			X	X	X	X	Cytoplasm	enzyme
HUMAN01306	SASS6	0.751902588	0	0.727549467			X	X		X	Cytoplasm	other
HUMAN29681	SAT1	0.964912281	0	0.98245614			X	X			Cytoplasm	enzyme
HUMAN18039	SATB2	0.989085948	0.995907231	0.998635744			X	X		X	Nucleus	transcription regulator
HUMAN26374	SBDS	0.972	0.976	1			X	X	X	X	Nucleus	other
HUMAN20385	SBF1	0.95034337	0	0.991019546			X	X		X	Plasma Membrane	phosphatase
HUMAN04168	SBF2	0.914007572	0.958896701	0.978907518			X	X			Cytoplasm	other
HUMAN05638	SC5D	0.822742475	0.872909699	0.959866221			X	X			Cytoplasm	enzyme
HUMAN22557	SCARB2	0.859832636	0.864016736	0.989539749			X	X			Plasma Membrane	transmembrane receptor
HUMAN19761	SCARF2	0.843857635	0.701492537	0.913892078			X		X	X	Plasma Membrane	transmembrane receptor
HUMAN10699	SCNN1B	0.78540146	0.820437956	0.906569343			X		X	X	Plasma Membrane	ion channel
HUMAN10698	SCNN1G	0.865947612	0.885978428	0.981510015			X		X	X	Plasma Membrane	ion channel
HUMAN12037	SCO1	0.697674419	0.777408638	0.943521595			X	X	X	X	Cytoplasm	other
HUMAN20391	SCO2	0	0.808270677	0			X	X	X	X	Cytoplasm	enzyme
HUMAN06709	SCP2	0.874538745	0.981549815	1			X	X		X	Cytoplasm	transporter
HUMAN02710	SDCCAG8	0.755960729	0.78401122	0.959326788			X	X		X	Cytoplasm	other
HUMAN23139	SDHA	0.936746988	0.957831325	0			X	X	X	X	Cytoplasm	enzyme
HUMAN15343	SDHAF1	0.817391304	0.765217391	0.973913043			X	X	X		Cytoplasm	other
HUMAN04673	SDHAF2	0.903614458	0.86746988	0.987951807			X	X		X	Extracellular Space	other
HUMAN00365	SDHB	0.910714286	0.953571429	0.982142857			X	X	X		Cytoplasm	enzyme
HUMAN02025	SDHC	0	0	0			X	X	X	X	Cytoplasm	enzyme
HUMAN05486	SDHD	0	0	0			X	X	X	X	Cytoplasm	enzyme
HUMAN08329	SEC23A	0.989542484	0.985620915	0.962091503			X	X	X	X	Cytoplasm	transporter
HUMAN22818	SEC24D	0.881782946	0.916666667	0.984496124			X	X		X	Cytoplasm	transporter
HUMAN25436	SEC63	0.939473684	0	1			X	X	X		Cytoplasm	transporter
HUMAN26496	SEMA3E	0.894193548	0.84516129	0.907096774			X	X	X	X	Extracellular Space	other
HUMAN01846	SEMA4A	0.839684625	0.834428384	0.97109067			X	X			Plasma Membrane	other
HUMAN00506	SEPN1	0.725423729	0.576271186	0.771186441			X	X	X	X	Cytoplasm	other
HUMAN22285	SEPSECS	0.872255489	0.930139721	0.984031936			X	X			Cytoplasm	enzyme
HUMAN13440	9-Sep	0	0	0			X	X
HUMAN25783	SERAC1	0	0.909785933	0.96941896			X	X			Extracellular Space	other
HUMAN08847	SERPINA1	0.69138756	0.753588517	0.913875598	X		X		X	X	Extracellular Space	other
HUMAN08845	SERPINA6	0.580246914	0.679012346	0.935802469			X		X		Extracellular Space	other
HUMAN11723	SERPINF2	0	0.816700611	0.942973523			X		X	X	Extracellular Space	other
HUMAN05211	SERPINH1	0.885167464	0.968899522	0.988038278			X	X		X	Extracellular Space	other
HUMAN21772	SERPINI1	0.87804878	0.926829268	0.980487805			X	X			Extracellular Space	other
HUMAN13893	SETBP1	0.701754386	0.798245614	0.953007519			X	X	X	X	Nucleus	transcription regulator
HUMAN29333	SETX	0.714979455	0.769144565	0.948449757			X	X		X	Nucleus	enzyme
HUMAN01581	SF3B4	0.995283019	0.992924528	1			X	X	X	X	Nucleus	other
HUMAN03342	SFTPA2	0.709677419	0	0.911290323			X		X	X	Extracellular Space	other
HUMAN27532	SFTPC	0.802030457	0.791878173	0.898477157			X		X	X	Extracellular Space	other
HUMAN03701	SFXN4	0.572700297	0.590504451	0.87537092			X	X		X	Cytoplasm	transporter
HUMAN12956	SGCA	0.878552972	0.899224806	0.968992248			X	X	X	X	Plasma Membrane	other
HUMAN22400	SGCB	0.921383648	0.946540881	0.955974843			X	X	X		Plasma Membrane	other
HUMAN24134	SGCD	0.94137931	0.979310345	0.979310345			X	X	X		Cytoplasm	other
HUMAN07475	SGCG	0.838487973	0.927835052	0.958762887			X	X	X	X	Plasma Membrane	other
HUMAN20585	SGO1	0.465240642	0.677361854	0.869875223			X		X		Nucleus	other
HUMAN13495	SGSH	0	0.75498008	0.962151394			X	X	X	X	Cytoplasm	enzyme
HUMAN07158	SH2B3	0.709565217	0.860869565	0.966956522	X		X	X	X	X	Plasma Membrane	other
HUMAN30312	SH2D1A	0.890625	0.9375	1			X	X		X	Cytoplasm	other
HUMAN22131	SH3BP2	0.77184466	0.779935275	0.911003236			X	X			Cytoplasm	other
HUMAN24229	SH3PXD2B	0.765093304	0.888035126	0.980241493			X	X	X	X	Cytoplasm	other
HUMAN24045	SH3TC2	0.812888199	0.870341615	0.972049689			X	X		X	Cytoplasm	other
HUMAN27314	SHH	0.83982684	0.883116883	0.965367965			X	X		X	Extracellular Space	peptidase
HUMAN03645	SHOC2	0.979381443	0.996563574	0.998281787			X	X	X		Cytoplasm	other
HUMAN29537	SHOX	0	0.952054795	0			X			X	Cytoplasm	transcription regulator
HUMAN29894	SHROOM4	0.779638312	0.853985265	0.971198928			X	X			Plasma Membrane	other
HUMAN19578	SIK1	0.816091954	0.786717752	0.969348659			X	X	X	X	Nucleus	kinase
HUMAN08478	SIX1	0.992957746	0.996478873	0.98943662			X	X			Nucleus	transcription regulator
HUMAN16919	SIX3	0.912650602	0.906626506	0.846385542			X	X		X	Nucleus	transcription regulator
HUMAN08477	SIX6	0.979674797	0	0.987804878			X	X			Nucleus	transcription regulator
HUMAN00096	SKI	0.902472527	0.927197802	0.929945055			X	X	X	X	Nucleus	transcription regulator
HUMAN09230	SLC12A6	0.982608696	0.986956522	0.832173913			X	X		X	Plasma Membrane	transporter
HUMAN11858	SLC13A5	0.778169014	0.848591549	0.971830986			X	X			Plasma Membrane	transporter
HUMAN01436	SLC16A1	0.848	0.886	0.966			X	X			Plasma Membrane	transporter
HUMAN30053	SLC16A2	0.93135436	0.697588126	0.99257885			X	X		X	Plasma Membrane	transporter
HUMAN25284	SLC17A5	0.864646465	0.892929293	0.985858586			X	X	X	X	Plasma Membrane	transporter
HUMAN06988	SLC17A8	0.921901528	0.906621392	0.9762309			X	X			Plasma Membrane	transporter
HUMAN02105	SLC19A2	0.778672032	0.923541247	0.983903421			X	X	X	X	Plasma Membrane	transporter
HUMAN18323	SLC19A3	0.663306452	0.822580645	0.949596774			X	X			Plasma Membrane	transporter
HUMAN28467	SLC1A1	0.910305344	0.937022901	0.91221374			X	X			Plasma Membrane	transporter
HUMAN23273	SLC1A3	0.970479705	0.970479705	0.974169742			X	X	X		Plasma Membrane	transporter
HUMAN27761	SLC20A2	0.923312883	0.932515337	0.995398773			X	X	X		Plasma Membrane	transporter
HUMAN03962	SLC22A18	0.752358491	0.639150943	0.952830189			X			X	Plasma Membrane	transporter
HUMAN23764	SLC22A5	0.819277108	0.865748709	0.943201377			X	X	X		Plasma Membrane	transporter
HUMAN09451	SLC24A5	0.586	0.906	0.958			X	X			Plasma Membrane	transporter
HUMAN19717	SLC25A1	0.91318328	0.971061093	0.987138264			X	X	X	X	Other	transporter
HUMAN17867	SLC25A12	0.915929204	0.977876106	0			X	X			Cytoplasm	transporter
HUMAN26578	SLC25A13	0.689349112	0.971893491	0.98964497			X	X			Cytoplasm	transporter
HUMAN13331	SLC25A19	0	0.8125	0			X	X			Cytoplasm	transporter
HUMAN20871	SLC25A20	0.913621262	0.96345515	0.990033223			X	X	X	X	Cytoplasm	transporter
HUMAN03892	SLC25A22	0.947368421	0	0.990712074			X	X			Cytoplasm	transporter
HUMAN06969	SLC25A3	0	0	0			X	X	X	X	Cytoplasm	transporter
HUMAN23098	SLC25A4	0.959731544	0.94295302	1			X	X	X		Cytoplasm	transporter
HUMAN23648	SLC25A46	0.889952153	0.729665072	0.992822967			X	X			Cytoplasm	other
HUMAN24061	SLC26A2	0.810554804	0.872801083	0.964817321			X	X	X	X	Plasma Membrane	transporter
HUMAN26821	SLC26A3	0.807591623	0.804973822	0.870418848			X		X		Plasma Membrane	transporter
HUMAN26818	SLC26A4	0.887179487	0.903846154	0.979487179			X	X			Plasma Membrane	transporter
HUMAN03251	SLC29A3	0.726315789	0.791578947	0.951578947			X	X	X		Plasma Membrane	transporter
HUMAN00841	SLC2A1	0.977642276	0.963414634	0.989837398			X	X	X	X	Plasma Membrane	transporter
HUMAN19122	SLC2A10	0.780036969	0.839186691	0.959334566			X	X	X	X	Plasma Membrane	transporter
HUMAN21798	SLC2A2	0.820610687	0.86259542	0.980916031			X	X			Plasma Membrane	transporter
HUMAN02516	SLC30A10	0.769072165	0	0.964948454			X	X			Plasma Membrane	transporter
HUMAN21695	SLC33A1	0.932604736	0.905282332	0			X	X		X	Cytoplasm	transporter
HUMAN24304	SLC34A1	0.909233177	0.913928013	0.970266041			X	X			Plasma Membrane	transporter
HUMAN22290	SLC34A2	0.788405797	0.785507246	0.942028986			X			X	Plasma Membrane	transporter
HUMAN29487	SLC34A3	0.791318865	0.786310518	0.949916528			X	X			Plasma Membrane	transporter
HUMAN29842	SLC35A2	0.902612827	0.885985748	0.909738717			X	X			Cytoplasm	enzyme
HUMAN01303	SLC35A3	0.839237057	0.885558583	0			X	X			Cytoplasm	transporter
HUMAN04396	SLC35C1	0.879120879	0.892857143	0.967032967			X	X		X	Cytoplasm	transporter
HUMAN24104	SLC36A2	0.81573499	0.850931677	0.942028986			X	X			Plasma Membrane	transporter
HUMAN11495	SLC38A8	0.813793103	0.836781609	0.96091954			X	X			Other	other
HUMAN04447	SLC39A13	0.835579515	0	0.967654987			X	X	X		Cytoplasm	transporter
HUMAN28400	SLC39A4	0.704791345	0.71251932	0.828438949			X	X			Plasma Membrane	transporter
HUMAN16912	SLC3A1	0.797080292	0.794160584	0.95620438			X	X			Plasma Membrane	transporter
HUMAN23240	SLC45A2	0.830188679	0	0.962264151			X	X			Plasma Membrane	transporter
HUMAN12252	SLC46A1	0.871459695	0.875816993	0.984749455			X	X			Plasma Membrane	transporter
HUMAN12772	SLC4A1	0.822173436	0.855104281	0.885839737			X	X			Plasma Membrane	transporter
HUMAN22503	SLC4A4	0	0	0			X	X			Plasma Membrane	transporter
HUMAN18576	SLC52A3	0.750533049	0.81663113	0.970149254			X	X	X	X	Plasma Membrane	transporter
HUMAN10959	SLC5A2	0	0.928571429	0.977678571			X	X			Plasma Membrane	transporter
HUMAN15000	SLC5A5	0.804043546	0.850699844	0.67962675			X	X			Plasma Membrane	transporter
HUMAN17462	SLC5A7	0.931034483	0.925862069	0.986206897			X	X		X	Plasma Membrane	transporter
HUMAN01390	SLC6A17	0.969738652	0	0.991746905			X	X			Cytoplasm	transporter
HUMAN23162	SLC6A19	0.870662461	0.861198738	0.913249211			X	X			Plasma Membrane	transporter
HUMAN20780	SLC6A20	0.908783784	0.841216216	0.978040541			X	X			Plasma Membrane	transporter
HUMAN11054	SLC6A2	0.828025478	0.902866242	0.952229299		X	X	X	X	X	Plasma Membrane	transporter
HUMAN30504	SLC6A8	0.984251969	0.796850394	0.861417323			X	X		X	Cytoplasm	transporter
HUMAN21794	SLC7A14	0.962386511	0.970168612	0.915693904			X	X			Cytoplasm	other
HUMAN08124	SLC7A7	0.913894325	0.86888454	0.98630137			X	X		X	Plasma Membrane	transporter
HUMAN15223	SLC7A9	0.872689938	0.893223819	0.950718686			X	X			Plasma Membrane	transporter
HUMAN00561	SLC9A1	0	0	0.978378378			X	X			Plasma Membrane	ion channel
HUMAN30386	SLC9A6	0.924393723	0.970042796	0.894436519			X	X		X	Plasma Membrane	transporter
HUMAN21527	SLCO2A1	0.828926905	0.889580093	0.975116641			X		X	X	Plasma Membrane	transporter
HUMAN07758	SLITRK1	0.974137931	0.992816092	0.997126437			X	X			Plasma Membrane	other
HUMAN07759	SLITRK6	0.881093936	0.928656361	0.977407848			X	X	X		Plasma Membrane	other
HUMAN10398	SLX4	0.567611778	0.607415485	0.909487459			X	X			Nucleus	other
HUMAN09682	SMAD3	1	0.995294118	0.997647059			X		X	X	Nucleus	transcription regulator
HUMAN13965	SMAD4	0.893115942	0.989130435	0.422101449			X	X	X	X	Nucleus	transcription regulator
HUMAN09680	SMAD6	0.852822581	0.949596774	0.993951613			X		X		Nucleus	transcription regulator
HUMAN07569	SMAD9	0.884368308	0.961456103	0.997858672			X		X	X	Nucleus	transcription regulator
HUMAN28454	SMARCA2	0.971069182	0.977358491	0.964779874			X	X		X	Nucleus	transcription regulator
HUMAN22676	SMARCAD1	0.929961089	0.968871595	0.859922179			X		X	X	Nucleus	enzyme
HUMAN18184	SMARCAL1	0.737945493	0.799790356	0.968553459			X	X	X		Nucleus	enzyme
HUMAN29926	SMC1A	0.9837794	0.99918897	0.97323601			X	X	X	X	Nucleus	transporter
HUMAN03639	SMC3	1	1	0.999178307			X	X			Nucleus	other
HUMAN13669	SMCHD1	0.875311721	0.927182045	0.983541147			X	X			Nucleus	enzyme
HUMAN08586	SMOC1	0.949425287	0.974712644	0.954022989			X	X	X		Extracellular Space	other
HUMAN04085	SMPD1	0.825673534	0.844690967	0.968304279			X	X	X	X	Cytoplasm	enzyme
HUMAN29666	SMPX	0.795454545	0.954545455	1			X	X			Cytoplasm	other
HUMAN29669	SMS	0.967213115	0.93989071	0.849726776			X	X		X	Cytoplasm	enzyme
HUMAN27787	SNAI2	0.947761194	0.97761194	1			X	X			Nucleus	transcription regulator
HUMAN18692	SNAP25	0	0	0			X	X		X	Plasma Membrane	transporter
HUMAN19769	SNAP29	0.84496124	0.875968992	0.972868217			X	X			Cytoplasm	other
HUMAN22664	SNCA	0.95	0.964285714	0.985714286			X	X	X		Cytoplasm	enzyme
HUMAN24281	SNCB	0.97761194	0.97761194	1			X	X			Cytoplasm	other
HUMAN00744	SNIP1	0.818181818	0.893939394	0.972222222			X	X	X		Nucleus	other
HUMAN17357	SNRNP200	0.998127341	0	0.999531835			X	X			Nucleus	enzyme
HUMAN18611	SNRPB	0.954166667	0.954166667	0.954166667			X	X	X	X	Nucleus	other
HUMAN09163	SNRPN	0.979508197	0.975409836	0.979508197			X	X		X	Nucleus	other
HUMAN18859	SNTA1	0.928712871	0.734653465	0.96039604			X	X	X		Plasma Membrane	other
HUMAN26093	SNX10	0	0	0			X	X			Cytoplasm	transporter
HUMAN25338	SNX14	0.702959831	0.971458774	0.984143763			X	X		X	Cytoplasm	transporter
HUMAN25433	SOBP	0.933562428	0.765177549	0.991981672			X	X		X	Nucleus	other
HUMAN19429	SOD1	0.831168831	0.727272727	0.915584416			X	X		X	Cytoplasm	enzyme
HUMAN16875	SOS1	0.966991748	0.972993248	0.975243811			X	X	X	X	Cytoplasm	other
HUMAN08371	SOS2	0.947447447	0.9496997	0.991741742			X	X	X		Cytoplasm	other
HUMAN12744	SOST	0.845070423	0.901408451	0.971830986			X	X	X	X	Extracellular Space	other
HUMAN20145	SOX10	0.974248927	0.991416309	0.995708155			X	X	X	X	Nucleus	transcription regulator
HUMAN16589	SOX11	0.757369615	0	0.990929705			X	X			Nucleus	transcription regulator
HUMAN19318	SOX18	0.841145833	0.786458333	0.838541667			X		X		Nucleus	transcription regulator
HUMAN21844	SOX2	0.984227129	1	1			X	X	X		Nucleus	transcription regulator
HUMAN30409	SOX3	0	0.914798206	0.975336323			X	X			Nucleus	transcription regulator
HUMAN13245	SOX9	0.960707269	0.923379175	0.996070727			X	X	X	X	Nucleus	transcription regulator
HUMAN18337	SP110	0.309957924	0.590462833	0.621318373			X	X	X		Nucleus	transcription regulator
HUMAN06489	SP7	0.94199536	0.916473318	0.986078886			X	X	X	X	Nucleus	transcription regulator
HUMAN28088	SPAG1	0.674946004	0	0.943844492			X		X	X	Cytoplasm	other
HUMAN24109	SPARC	0.897689769	0.97359736	0.927392739			X	X		X	Extracellular Space	other
HUMAN16822	SPAST	0.836038961	0.925324675	0.987012987			X	X			Nucleus	enzyme
HUMAN22849	SPATA5	0.795072788	0.86450168	0.972004479			X	X		X	Cytoplasm	other
HUMAN08760	SPATA7	0.662771285	0.752921536	0.684474124			X	X			Cytoplasm	other
HUMAN19902	SPECC1L	0.948075201	0.974037601	0.959713518			X	X	X	X	Extracellular Space	other
HUMAN18271	SPEG	0.910315274	0.916131007	0			X	X	X	X	Nucleus	kinase
HUMAN09414	SPG11	0.756037659	0.853049529	0.96479738			X	X			Cytoplasm	other
HUMAN07565	SPG20	0.851351351	0.90990991	0.893393393			X	X			Cytoplasm	other
HUMAN09645	SPG21	0.967532468	0.987012987	0.996753247			X	X			Plasma Membrane	enzyme
HUMAN11615	SPG7	0.838993711	0.86918239	0.964779874			X	X		X	Cytoplasm	peptidase
HUMAN24027	SPINK1	0.670886076	0.455696203	0.936708861			X			X	Extracellular Space	other
HUMAN24030	SPINK5	0.536563071	0.772394881	0.916819013			X			X	Extracellular Space	other
HUMAN15434	SPINT2	0.682539683	0.773809524	0.956349206			X			X	Extracellular Space	other
HUMAN17133	SPR	0.747126437	0.823754789	0.969348659			X	X			Cytoplasm	enzyme
HUMAN09249	SPRED1	0.918918919	0.95045045	0.995495495			X	X		X	Plasma Membrane	other
HUMAN02645	SPRTN	0.629856851	0.826175869	0.957055215			X	X		X	Nucleus	other
HUMAN04980	SPTBN2	0.950209205	0.955648536	0.987447699			X	X		X	Cytoplasm	other
HUMAN28863	SPTLC1	0.913319239	0.942917548	0.993657505			X	X			Cytoplasm	enzyme
HUMAN08727	SPTLC2	0.948398577	0.96797153	0.976868327			X	X	X		Cytoplasm	enzyme
HUMAN24374	SQSTM1	0.897727273	0	0.975			X	X			Cytoplasm	transcription regulator
HUMAN10903	SRCAP	0.643962848	0	0.892879257			X	X	X		Cytoplasm	transcription regulator
HUMAN16818	SRD5A2	0.775590551	0.842519685	0.952755906			X	X		X	Cytoplasm	enzyme
HUMAN22418	SRD5A3	0.817610063	0	0.971698113			X	X	X		Cytoplasm	enzyme
HUMAN30112	SRPX2	0.935483871	0.969892473	0.991397849			X	X			Cytoplasm	other
HUMAN30517	SSR4	0.843930636	0.976878613	0.994219653			X	X			Cytoplasm	other
HUMAN05738	ST14	0.811695906	0.716959064	0.950877193			X	X			Plasma Membrane	peptidase
HUMAN00864	ST3GAL3	0	0	0			X	X			Cytoplasm	enzyme
HUMAN17250	ST3GAL5	0.767942584	0.918660287	0.846889952			X	X		X	Cytoplasm	enzyme
HUMAN06661	STAC3	0.931318681	0.950549451	0.989010989			X	X		X	Extracellular Space	other
HUMAN17154	STAMBP	0.841981132	0.820754717	0.990566038			X	X	X		Nucleus	enzyme
HUMAN18000	STAT1	0	0	0.944			X	X		X	Nucleus	transcription regulator
HUMAN12684	STAT3	0.997402597	0.994805195	0.922077922			X			X	Nucleus	transcription regulator
HUMAN12682	STAT5B	0.973316391	0.960609911	0.919949174			X		X	X	Nucleus	transcription regulator
HUMAN00967	STIL	0.588509317	0.811335404	0.916925466			X	X			Nucleus	other
HUMAN14184	STK11	0.909930716	0	0.993071594			X		X	X	Cytoplasm	kinase
HUMAN19050	STK4	0.958932238	0.973305955	0.891170431			X		X		Cytoplasm	kinase
HUMAN03213	STOX1	0.594539939	0.725985844	0.838220425			X	X	X		Cytoplasm	other
HUMAN09780	STRA6	0	0	0			X	X	X	X	Plasma Membrane	transporter
HUMAN13154	STRADA	0.844547564	0.967517401	0.858468677			X	X	X		Nucleus	kinase
HUMAN09385	STRC	0.866478873	0.912676056	0.970140845			X	X			Extracellular Space	other
HUMAN05697	STT3A	0.978723404	0.995744681	1			X	X			Plasma Membrane	enzyme
HUMAN20623	STT3B	0.973365617	0.993946731	0.996368039			X	X	X	X	Cytoplasm	enzyme
HUMAN10193	STUB1	0.97689769	0.742574257	1			X	X			Cytoplasm	enzyme
HUMAN25687	STX11	0.864111498	0.825783972	0.979094077			X	X			Plasma Membrane	transporter
HUMAN10922	STX1B	1	0.965277778	1			X	X			Plasma Membrane	other
HUMAN29189	STXBP1	1	0.978441128	0.95854063			X	X		X	Cytoplasm	transporter
HUMAN07643	SUCLA2	0.892008639	0.827213823	0.803455724			X	X			Cytoplasm	enzyme
HUMAN17212	SUCLG1	0.875722543	0.913294798	0.898843931			X	X		X	Cytoplasm	enzyme
HUMAN03594	SUFU	0	0	0			X	X		X	Nucleus	transcription regulator
HUMAN26218	SUGCT	0	0	0.91507431			X		X		Cytoplasm	enzyme
HUMAN20421	SUMF1	0.833333333	0.892655367	0.889830508			X	X			Cytoplasm	enzyme
HUMAN06599	SUOX	0.847706422	0	0.977981651			X	X			Cytoplasm	enzyme
HUMAN29357	SURF1	0	0.816666667	0.963333333			X	X		X	Cytoplasm	enzyme
HUMAN29793	SYN1	0.961702128	0.903546099	0.978723404			X	X			Plasma Membrane	transporter
HUMAN25750	SYNE1	0	0.913152211	0.470501307	X		X	X	X		Nucleus	other
HUMAN08503	SYNE2	0	0.806717822	0			X	X	X	X	Nucleus	other
HUMAN15344	SYNE4	0.628712871	0.712871287	0.920792079			X	X			Nucleus	other
HUMAN24912	SYNGAP1	0.956813105	0.570364855	0.927029039			X	X			Plasma Membrane	other
HUMAN29864	SYP	0.849840256	0.923322684	0.993610224			X	X			Cytoplasm	transporter
HUMAN02465	SYT14	0.838449111	0.843295638	0.893376414			X	X			Other	transporter
HUMAN02345	SYT2	0.983293556	0	0.992840095			X	X			Cytoplasm	transporter
HUMAN00855	SZT2	0.921037296	0.941433566	0.983974359			X	X			Cytoplasm	other
HUMAN25712	TAB2	0.939393939	0.965367965	0.998556999			X		X		Cytoplasm	other
HUMAN06649	TAC3	0.603305785	0.743801653	0.925619835			X	X		X	Extracellular Space	other
HUMAN13149	TACO1	0.747474747	0.814814815	0.898989899			X	X	X	X	Cytoplasm	other
HUMAN01075	TACSTD2	0.755417957	0	0.981424149			X	X			Plasma Membrane	other
HUMAN30020	TAF1	0	0.978891821	0.994195251			X	X			Nucleus	transcription regulator
HUMAN28181	TAF2	0.944954128	0.978315263	0.853211009			X	X	X	X	Nucleus	transcription regulator
HUMAN03886	TALDO1	0.946587537	0.952522255	0.893175074			X		X	X	Cytoplasm	enzyme
HUMAN24877	TAP1	0.631188119	0.725247525	0.949257426			X		X	X	Cytoplasm	transporter
HUMAN00230	TARDBP	0	0.97826087	0.997584541			X	X			Nucleus	transcription regulator
HUMAN01599	TARS2	0.831476323	0.873259053	0.969359331			X	X			Cytoplasm	enzyme
HUMAN11368	TAT	0.916299559	0.753303965	0.971365639			X	X			Cytoplasm	enzyme
HUMAN30553	TAZ	0.869863014	0.897260274	0.928082192			X	X	X		Nucleus	enzyme
HUMAN18569	TBC1D20	0.933002481	0.950372208	0.950372208			X	X			Nucleus	other
HUMAN10326	TBC1D24	0.935599284	0.924865832	0.987477639			X	X	X		Cytoplasm	other
HUMAN24532	TBC1D7	0.911262799	0.931740614	0.979522184			X	X		X	Cytoplasm	other
HUMAN02673	TBCE	0.685121107	0.716262976	0.852941176			X	X			Cytoplasm	other
HUMAN06736	TBK1	0.945130316	0.967078189	0.990397805			X	X			Cytoplasm	kinase
HUMAN25873	TBP	0.914454277	0.90560472	0.91740413			X	X			Nucleus	transcription regulator
HUMAN19734	TBX1	0	0	0			X	X	X	X	Nucleus	transcription regulator
HUMAN01484	TBX15	0.978405316	0.986710963	1			X	X			Nucleus	transcription regulator
HUMAN25335	TBX18	0	0	0			X	X			Nucleus	transcription regulator
HUMAN26172	TBX20	0.984340045	0.986577181	0.997762864			X		X		Nucleus	transcription regulator
HUMAN12866	TBX21	0.865420561	0.93271028	0.975700935			X			X	Nucleus	transcription regulator
HUMAN07215	TBX3	0.943472409	0.907133244	0.993270525			X		X		Nucleus	transcription regulator
HUMAN07214	TBX5	0.961389961	0.965250965	0.996138996			X		X	X	Nucleus	transcription regulator
HUMAN10861	TBX6	0.873853211	0.662844037	0.958715596			X			X	Nucleus	transcription regulator
HUMAN27040	TBXAS1	0.717241379	0.787931034	0.879310345			X		X	X	Plasma Membrane	enzyme
HUMAN12530	TCAP	0	0.904191617	0.982035928			X	X	X		Cytoplasm	other
HUMAN09541	TCF12	0.960339943	0.97733711	0.722379603			X	X			Nucleus	transcription regulator
HUMAN03652	TCF4	0.649434572	0.775444265	0.749596123			X	X	X	X	Nucleus	transcription regulator
HUMAN05041	TCIRG1	0.840963855	0.857831325	0.96746988			X	X			Plasma Membrane	enzyme
HUMAN19998	TCN2	0.742388759	0.763466042	0.946135831			X	X			Extracellular Space	transporter
HUMAN24071	TCOF1	0.360887097	0.153897849	0.901209677			X	X	X	X	Nucleus	transporter
HUMAN07147	TCTN1	0.6875	0.709459459	0.934121622			X	X			Extracellular Space	other
HUMAN07363	TCTN2	0	0.796269727	0.941176471			X	X			Extracellular Space	other
HUMAN20798	TDGF1	0.617021277	0	0.909574468			X	X			Extracellular Space	growth factor
HUMAN08778	TDP1	0.822368421	0.870065789	0.965460526			X	X			Nucleus	enzyme
HUMAN08943	TECPR2	0.829907867	0.861800142	0.961020553			X	X		X	Other	other
HUMAN14859	TECR	0.974025974	0.980519481	0.993506494			X	X			Plasma Membrane	enzyme
HUMAN05637	TECTA	0.954988399	0.957308585	0			X	X			Extracellular Space	enzyme
HUMAN28579	TEK	0.932384342	0.957295374	0.972419929			X		X		Plasma Membrane	kinase
HUMAN23072	TENM3	0.920711375	0.979251575	0.896257873			X	X			Plasma Membrane	other
HUMAN21520	TF	0.702005731	0.723495702	0.918338109			X		X		Extracellular Space	transporter
HUMAN25186	TFAP2B	0.997826087	1	0.939130435			X	X	X		Nucleus	transcription regulator
HUMAN21236	TFG	0.905	0.9525	0.98			X	X			Cytoplasm	other
HUMAN28253	TG	0.73482659	0.788656069	0.873193642			X	X			Extracellular Space	other
HUMAN07764	TGDS	0.911428571	0.945714286	0.988571429			X	X	X	X	Extracellular Space	enzyme
HUMAN02513	TGFB2	0.952488688	0.99321267	0.93438914			X		X	X	Extracellular Space	growth factor
HUMAN08691	TGFB3	0.97815534	0.980582524	0.997572816			X	X	X	X	Extracellular Space	growth factor
HUMAN23840	TGFBI	0.871156662	0.874084919	0.985358712			X	X			Extracellular Space	other
HUMAN28952	TGFBR1	0.83234714	0.927021696	0.856015779			X	X	X	X	Plasma Membrane	kinase
HUMAN20621	TGFBR2	0.875	0.849662162	0.890202703			X	X	X	X	Plasma Membrane	kinase
HUMAN13678	TGIF1	0.583541147	0.628428928	0.645885287			X	X		X	Nucleus	transcription regulator
HUMAN18610	TGM6	0.847025496	0.861189802	0.961756374			X	X			Cytoplasm	enzyme
HUMAN03946	TH	0.837121212	0.84469697	0.9375			X	X		X	Cytoplasm	enzyme
HUMAN27766	THAP1	0.882629108	0.976525822	0.995305164			X	X		X	Nucleus	transcription regulator
HUMAN18761	THBD	0.634782609	0.72	0			X		X		Plasma Membrane	transmembrane receptor
HUMAN30308	THOC2	0.969868173	0.989956058	0.999372254			X	X			Nucleus	other
HUMAN10365	THOC6	0.958944282	0.973607038	0.953079179			X	X	X		Nucleus	other
HUMAN21892	THPO	0.617563739	0.552407932	0.966005666			X		X	X	Extracellular Space	cytokine
HUMAN12556	THRA	0.975510204	0.971428571	0.675510204			X	X			Nucleus	ligand-dependent nuclear receptor
HUMAN20599	THRB	0	0	0			X	X		X	Nucleus	ligand-dependent nuclear receptor
HUMAN17101	TIA1	0.935233161	0.953367876	0.994818653			X	X			Nucleus	other
HUMAN30125	TIMM8A	0.927835052	0.989690722	1			X	X			Cytoplasm	transporter
HUMAN08216	TINF2	0.625277162	0.78713969	0.964523282			X	X	X	X	Nucleus	other
HUMAN11160	TK2	0.703583062	0.618892508	0.814332248			X	X			Cytoplasm	kinase
HUMAN28787	TMC1	0	0.961842105	0.989473684			X	X			Plasma Membrane	ion channel
HUMAN02070	TMCO1	0.786610879	0.786610879	0.970711297			X	X	X	X	Cytoplasm	ion channel
HUMAN05291	TMEM126A	0.702564103	0.805128205	0.923076923			X	X	X		Cytoplasm	other
HUMAN04666	TMEM138	0.913580247	0	0.975308642			X	X			Extracellular Space	other
HUMAN22419	TMEM165	0.919753086	0.925925926	0.984567901			X	X	X		Plasma Membrane	other
HUMAN23892	TMEM173	0.688654354	0.762532982	0.928759894			X		X	X	Cytoplasm	other
HUMAN04667	TMEM216	0.898648649	0.898648649	0.97972973			X	X		X	Extracellular Space	other
HUMAN11425	TMEM231	0	0.713043478	0.782608696			X	X	X	X	Extracellular Space	other
HUMAN18072	TMEM237	0.779411765	0	0.975490196			X	X	X		Other	other
HUMAN00063	TMEM240	0.976878613	0.988439306	0.878612717			X	X		X	Plasma Membrane	other
HUMAN20534	TMEM43	0.915	0.915	0.9725			X	X	X		Nucleus	other
HUMAN06730	TMEM5	0.851015801	0	0.979683973			X	X			Plasma Membrane	enzyme
HUMAN28031	TMEM67	0.83919598	0.890452261	0.969849246			X	X	X		Plasma Membrane	other
HUMAN27925	TMEM70	0.592307692	0.665384615	0.873076923			X	X	X	X	Cytoplasm	other
HUMAN12382	TMEM98	0.986725664	0.96460177	1			X	X			Cytoplasm	other
HUMAN30605	TMLHE	0	0	0			X	X			Cytoplasm	enzyme
HUMAN06966	TMPO	0	0	0			X		X		Nucleus	other
HUMAN19563	TMPRSS3	0.887665198	0.894273128	0.971365639			X	X			Plasma Membrane	peptidase
HUMAN14030	TNFRSF11A	0.660714286	0.714285714	0			X	X		X	Plasma Membrane	transmembrane receptor
HUMAN28176	TNFRSF11B	0.862842893	0.917705736	0.990024938			X	X			Plasma Membrane	transmembrane receptor
HUMAN12106	TNFRSF13B	0.460750853	0.651877133	0.907849829			X	X		X	Plasma Membrane	transmembrane receptor
HUMAN20259	TNFRSF13C	0.472826087	0.706521739	0.967391304			X			X	Plasma Membrane	transmembrane receptor
HUMAN07605	TNFSF11	0.823343849	0.873817035	0.984227129			X	X			Extracellular Space	cytokine
HUMAN03934	TNNI2	0.978021978	0.93956044	0.956043956			X			X	Cytoplasm	enzyme
HUMAN16335	TNNI3	0.928571429	0.952380952	0.966666667			X	X	X		Cytoplasm	transporter
HUMAN16332	TNNT1	0.776978417	0.776978417	0.928057554			X	X		X	Cytoplasm	other
HUMAN02314	TNNT2	0.748322148	0.751677852	0.986577181			X		X		Cytoplasm	other
HUMAN03937	TNNT3	0.758364312	0.788104089	0.951672862			X			X	Cytoplasm	other
HUMAN24845	TNXB	0	0.590951932	0			X	X	X	X	Extracellular Space	other
HUMAN28587	TOPORS	0.854545455	0.930143541	0.927272727			X	X			Nucleus	enzyme
HUMAN29297	TOR1A	0.918674699	0.930722892	0.930722892			X	X		X	Cytoplasm	enzyme
HUMAN11953	TP53	0.65394402	0.804071247	0.956743003			X			X	Nucleus	transcription regulator
HUMAN21945	TP63	0	0	0			X	X	X	X	Nucleus	transcription regulator
HUMAN05886	TPI1	0.814685315	0.940559441	0.98951049			X	X	X		Cytoplasm	enzyme
HUMAN27198	TPK1	0.868312757	0.888888889	0.967078189			X	X	X		Cytoplasm	kinase
HUMAN09588	TPM1	0	0	0			X		X		Cytoplasm	other
HUMAN28672	TPM2	0.992957746	0.86971831	1			X	X		X	Other	other
HUMAN01761	TPM3	0.989473684	0.996491228	1			X	X	X	X	Cytoplasm	other
HUMAN04100	TPP1	0.879218472	0.896980462	0.980461812			X	X		X	Cytoplasm	peptidase
HUMAN29481	TPRN	0.52742616	0	0.559774965			X	X		X	Extracellular Space	other
HUMAN23084	TRAPPC11	0.934686673	0.962047661	0.981465137			X	X		X	Cytoplasm	other
HUMAN29606	TRAPPC2	0.787356322	0.833333333	0.804597701			X			X	Cytoplasm	other
HUMAN28274	TRAPPC9	0.608346709	0.876404494	0.939807384			X	X			Plasma Membrane	other
HUMAN25536	TRDN	0.666666667	0.777777778	0.927297668			X	X	X		Cytoplasm	other
HUMAN25028	TREM2	0	0	0	X		X	X		X	Plasma Membrane	transmembrane receptor
HUMAN20842	TREX1	0.636856369	0	0			X	X	X	X	Nucleus	enzyme
HUMAN21489	TRH	0.537190083	0.785123967	0.921487603			X	X		X	Extracellular Space	other
HUMAN22955	TRIM2	0.949416342	0	0.984435798			X	X			Cytoplasm	enzyme
HUMAN29093	TRIM32	0.967840735	0.977029096	0.995405819			X	X	X		Nucleus	transcription regulator
HUMAN13077	TRIM37	0.924273859	0.94813278	0.988589212			X	X	X		Cytoplasm	enzyme
HUMAN20124	TRIOBP	0	0	0			X	X			Nucleus	other
HUMAN22710	TRMT10A	0.743362832	0.89380531	0.96460177			X	X		X	Cytoplasm	enzyme
HUMAN20347	TRMU	0.893111639	0.916864608	0.954869359			X	X			Cytoplasm	enzyme
HUMAN20416	TRNT1	0	0	0			X	X	X		Cytoplasm	enzyme
HUMAN22839	TRPC3	0.885993485	0.980456026	0.995656895			X	X			Plasma Membrane	ion channel
HUMAN09202	TRPM1	0	0	0			X	X			Plasma Membrane	ion channel
HUMAN15990	TRPM4	0	0.831136738	0			X	X	X		Plasma Membrane	ion channel
HUMAN28791	TRPM6	0.765578635	0.857566766	0.958951533			X	X			Plasma Membrane	kinase
HUMAN28157	TRPS1	0.921174652	0.965224111	0.979134467			X	X		X	Nucleus	transcription regulator
HUMAN07118	TRPV4	0.948335247	0	0.848450057			X	X		X	Plasma Membrane	ion channel
HUMAN29342	TSC1	0.864261168	0.889175258	0.982817869			X	X	X	X	Cytoplasm	other
HUMAN10298	TSC2	0.913115661	0.916436082	0.942999447			X	X	X	X	Cytoplasm	other
HUMAN20515	TSEN2	0.698924731	0.784946237	0.838709677			X	X			Cytoplasm	enzyme
HUMAN13338	TSEN54	0.815589354	0.865019011	0.967680608			X	X			Nucleus	enzyme
HUMAN06704	TSFM	0	0.713872832	0.826589595			X	X	X	X	Cytoplasm	translation regulator
[truncated: 595 more rows]
